# Supplementary material for: Helicobacter pylori infection altered gastric microbiota in patients with chronic gastritis
Source: Front Cell Infect Microbiol. 2023 Aug 17;13:1221433. doi: 10.3389/fcimb.2023.1221433 (PMC10470091; doi:10.3389/fcimb.2023.1221433)
Supplement: Supplementary Table 2 — The symbiotic network of gastric microbiota in nCAG and CAG patients. [file Table_2.xlsx]

## Sheet: nCAG
Node1	Node2	r	P
OTU102	OTU1010	0.73953	2.89424e-08
OTU102	OTU105	0.757698	3.55805e-09
OTU102	OTU109	0.712274	4.94342e-07
OTU102	OTU126	0.679204	1.02589e-05
OTU102	OTU129	0.783166	1.35418e-10
OTU102	OTU1489	0.629433	0.000500775
OTU102	OTU154	0.642766	0.000189493
OTU102	OTU175	0.787602	7.32488e-11
OTU102	OTU188	0.679001	1.04388e-05
OTU102	OTU206	0.669019	2.4151e-05
OTU102	OTU223	0.688978	4.36434e-06
OTU102	OTU2287	0.654777	7.57018e-05
OTU102	OTU249	0.697239	2.06397e-06
OTU102	OTU257	0.920234	3.92736e-24
OTU102	OTU279	0.751436	7.47797e-09
OTU102	OTU2902	0.62727	0.000583685
OTU102	OTU2925	0.625636	0.000654836
OTU102	OTU320	0.724773	1.40305e-07
OTU102	OTU331	0.800167	1.18373e-11
OTU102	OTU375	0.683657	6.97843e-06
OTU102	OTU412	0.648266	0.000125126
OTU102	OTU420	0.780433	1.96341e-10
OTU102	OTU460	0.748373	1.06689e-08
OTU102	OTU529	0.806212	4.69995e-12
OTU102	OTU53	0.628928	7.16309e-09
OTU102	OTU558	0.705437	9.57249e-07
OTU102	OTU560	0.702188	1.30193e-06
OTU102	OTU563	0.760372	2.57322e-09
OTU102	OTU569	0.797933	1.65203e-11
OTU102	OTU591	0.757992	3.4341e-09
OTU102	OTU6	0.661827	5.9509e-10
OTU102	OTU629	0.702651	1.24643e-06
OTU102	OTU676	0.700473	1.52897e-06
OTU102	OTU686	0.67838	1.1008e-05
OTU102	OTU704	0.791828	4.02387e-11
OTU102	OTU748	0.635554	0.00032242
OTU102	OTU76	0.834712	5.05404e-19
OTU102	OTU787	0.643037	0.000185689
OTU102	OTU827	0.629179	0.000509916
OTU102	OTU858	0.761402	2.26871e-09
OTU102	OTU89	0.818967	8.12826e-18
OTU102	OTU963	0.728169	9.84736e-08
OTU331	OTU1010	0.686405	5.4829e-06
OTU331	OTU102	0.800167	1.60684e-16
OTU331	OTU105	0.79648	2.78006e-16
OTU331	OTU124	0.609225	2.77732e-08
OTU331	OTU128	0.632882	5.39449e-09
OTU331	OTU129	0.61075	2.50902e-08
OTU331	OTU154	0.763549	2.36788e-14
OTU331	OTU175	0.833551	6.26361e-19
OTU331	OTU203	0.651925	1.29911e-09
OTU331	OTU206	0.733451	7.65076e-13
OTU331	OTU207	0.78533	1.36552e-15
OTU331	OTU223	0.755433	6.34861e-14
OTU331	OTU257	0.735856	5.89803e-13
OTU331	OTU262	0.754776	6.8642e-14
OTU331	OTU265	0.670617	2.90256e-10
OTU331	OTU320	0.827159	1.984e-18
OTU331	OTU345	0.639681	0.000238288
OTU331	OTU353	0.709716	6.3437e-07
OTU331	OTU375	0.668727	2.4739e-05
OTU331	OTU412	0.662178	4.21345e-05
OTU331	OTU420	0.830891	7.50708e-14
OTU331	OTU455	0.69997	1.60237e-06
OTU331	OTU460	0.727162	1.09432e-07
OTU331	OTU469	0.725851	1.25455e-07
OTU331	OTU529	0.657903	5.92162e-05
OTU331	OTU534	0.623684	0.00075061
OTU331	OTU558	0.687219	5.10236e-06
OTU331	OTU559	0.624682	0.000700008
OTU331	OTU569	0.744729	1.61751e-08
OTU331	OTU591	0.793513	3.15666e-11
OTU331	OTU6	0.763415	2.40758e-14
OTU331	OTU629	0.718901	2.55663e-07
OTU331	OTU676	0.651988	9.4023e-05
OTU331	OTU686	0.705703	9.33301e-07
OTU331	OTU704	0.641826	0.00020325
OTU331	OTU76	0.845088	6.87529e-20
OTU331	OTU787	0.730482	7.71308e-08
OTU331	OTU827	0.703153	1.18872e-06
OTU331	OTU858	0.684145	6.68687e-06
OTU331	OTU89	0.657261	8.56042e-10
OTU331	OTU963	0.776779	3.19934e-10
OTU76	OTU1010	0.66408	3.61447e-05
OTU76	OTU102	0.834712	3.72756e-14
OTU76	OTU105	0.875718	5.30899e-18
OTU76	OTU128	0.627105	0.000590538
OTU76	OTU1328	0.621189	0.000892427
OTU76	OTU154	0.843681	6.70475e-15
OTU76	OTU175	0.889139	1.44508e-19
OTU76	OTU203	0.730434	7.75253e-08
OTU76	OTU206	0.798181	1.59248e-11
OTU76	OTU207	0.793887	2.9902e-11
OTU76	OTU223	0.758519	3.22256e-09
OTU76	OTU257	0.780342	1.9877e-10
OTU76	OTU262	0.749231	9.66303e-09
OTU76	OTU265	0.627784	0.000562927
OTU76	OTU320	0.752591	6.53133e-09
OTU76	OTU331	0.845088	5.07231e-15
OTU76	OTU353	0.753501	5.86744e-09
OTU76	OTU372	0.684822	6.3021e-06
OTU76	OTU375	0.737888	3.4679e-08
OTU76	OTU420	0.804835	5.81716e-12
OTU76	OTU455	0.765347	1.3923e-09
OTU76	OTU460	0.843105	7.50964e-15
OTU76	OTU469	0.75722	3.76838e-09
OTU76	OTU529	0.712203	4.97787e-07
OTU76	OTU534	0.667111	2.82452e-05
OTU76	OTU558	0.784833	1.07685e-10
OTU76	OTU563	0.64807	0.000127011
OTU76	OTU569	0.799873	1.23714e-11
OTU76	OTU591	0.829798	9.14141e-14
OTU76	OTU6	0.705997	1.23998e-11
OTU76	OTU629	0.677536	1.18308e-05
OTU76	OTU676	0.631222	0.000440688
OTU76	OTU686	0.663563	3.7685e-05
OTU76	OTU787	0.679697	9.83421e-06
OTU76	OTU827	0.723035	1.67833e-07
OTU76	OTU858	0.636363	0.000303984
OTU76	OTU89	0.814515	1.25196e-12
OTU76	OTU963	0.769113	8.6569e-10
OTU963	OTU1010	0.689548	4.14774e-06
OTU963	OTU102	0.728169	1.34217e-12
OTU963	OTU105	0.758336	4.48107e-14
OTU963	OTU1328	0.725745	1.26846e-07
OTU963	OTU154	0.755499	6.29901e-14
OTU963	OTU1694	0.625234	0.000673545
OTU963	OTU1731	0.635034	0.00033482
OTU963	OTU175	0.726813	1.54717e-12
OTU963	OTU203	0.692327	4.42187e-11
OTU963	OTU206	0.788927	8.25748e-16
OTU963	OTU207	0.718567	3.60767e-12
OTU963	OTU223	0.753164	8.30719e-14
OTU963	OTU2481	0.646231	0.000146042
OTU963	OTU257	0.709529	8.82278e-12
OTU963	OTU2602	0.676187	1.32661e-05
OTU963	OTU262	0.743098	2.64716e-13
OTU963	OTU2902	0.622226	0.000830676
OTU963	OTU320	0.724358	1.99697e-12
OTU963	OTU331	0.776779	4.34799e-15
OTU963	OTU345	0.641718	2.82103e-09
OTU963	OTU353	0.712618	6.52434e-12
OTU963	OTU372	0.638746	3.51643e-09
OTU963	OTU375	0.719167	3.39561e-12
OTU963	OTU420	0.754016	7.51192e-14
OTU963	OTU455	0.727154	1.49291e-12
OTU963	OTU460	0.75438	7.19513e-14
OTU963	OTU469	0.731361	9.57168e-13
OTU963	OTU534	0.617771	1.56075e-08
OTU963	OTU558	0.779668	2.95692e-15
OTU963	OTU569	0.713408	6.03617e-12
OTU963	OTU591	0.768892	1.21056e-14
OTU963	OTU6	0.605471	3.55817e-08
OTU963	OTU629	0.733091	7.9534e-13
OTU963	OTU686	0.737032	5.18748e-13
OTU963	OTU704	0.606953	3.22795e-08
OTU963	OTU76	0.769113	1.17693e-14
OTU963	OTU787	0.738896	4.2271e-13
OTU963	OTU827	0.797496	2.3928e-16
OTU963	OTU858	0.625031	9.43566e-09
OTU963	OTU89	0.70526	1.33044e-11
OTU298	OTU1004	0.646177	0.000146632
OTU298	OTU1067	0.64571	0.000151889
OTU298	OTU1084	0.627603	0.000570148
OTU298	OTU1136	0.703136	1.19063e-06
OTU298	OTU1269	0.658095	5.83286e-05
OTU298	OTU1336	0.678414	1.09764e-05
OTU298	OTU1596	0.621839	0.000853193
OTU298	OTU168	0.737254	5.06293e-13
OTU298	OTU171	0.771073	9.1576e-15
OTU298	OTU174	0.747424	1.61944e-13
OTU298	OTU18	0.701759	1.85312e-11
OTU298	OTU186	0.795953	3.00386e-16
OTU298	OTU197	0.864549	1.06503e-21
OTU298	OTU213	0.74717	1.6673e-13
OTU298	OTU224	0.656042	9.42289e-10
OTU298	OTU252	0.872928	1.44359e-22
OTU298	OTU277	0.908368	4.55411e-27
OTU298	OTU312	0.71252	4.82542e-07
OTU298	OTU315	0.706794	8.40855e-07
OTU298	OTU32	0.733238	7.82887e-13
OTU298	OTU383	0.717056	3.07776e-07
OTU298	OTU407	0.754994	4.91668e-09
OTU298	OTU409	0.742737	2.02493e-08
OTU298	OTU41	0.78009	2.79379e-15
OTU298	OTU451	0.717765	2.86644e-07
OTU298	OTU470	0.646187	0.000146521
OTU298	OTU51	0.813862	1.88919e-17
OTU298	OTU549	0.646298	0.000145304
OTU298	OTU62	0.907646	5.8549e-27
OTU298	OTU635	0.68349	7.0809e-06
OTU298	OTU708	0.853384	9.24226e-16
OTU298	OTU71	0.807964	4.85053e-17
OTU298	OTU747	0.691471	3.49043e-06
OTU298	OTU799	0.666591	2.94725e-05
OTU298	OTU8	0.74845	1.43906e-13
OTU298	OTU80	0.602639	4.28043e-08
OTU298	OTU801	0.672673	1.78315e-05
OTU298	OTU857	0.815858	1.00448e-12
OTU298	OTU95	0.897986	1.39794e-25
OTU175	OTU1010	0.645787	0.000151012
OTU175	OTU102	0.787602	9.94917e-16
OTU175	OTU105	0.88945	1.79041e-24
OTU175	OTU124	0.613541	2.08039e-08
OTU175	OTU128	0.682803	1.02966e-10
OTU175	OTU129	0.618395	1.49544e-08
OTU175	OTU135	0.622037	1.16299e-08
OTU175	OTU154	0.805185	7.47974e-17
OTU175	OTU203	0.721369	1.99062e-07
OTU175	OTU206	0.773049	5.21806e-10
OTU175	OTU207	0.788514	6.44441e-11
OTU175	OTU223	0.811885	1.91707e-12
OTU175	OTU257	0.728236	9.77831e-08
OTU175	OTU262	0.746194	1.36951e-08
OTU175	OTU265	0.663402	3.81788e-05
OTU175	OTU320	0.723815	1.54882e-07
OTU175	OTU331	0.833551	4.61948e-14
OTU175	OTU353	0.7377	3.54009e-08
OTU175	OTU372	0.695883	2.33783e-06
OTU175	OTU375	0.691669	3.42885e-06
OTU175	OTU412	0.645351	0.000156068
OTU175	OTU420	0.822556	3.25917e-13
OTU175	OTU455	0.735397	4.5506e-08
OTU175	OTU460	0.800882	1.06309e-11
OTU175	OTU469	0.742002	2.19862e-08
OTU175	OTU558	0.774583	4.27207e-10
OTU175	OTU559	0.626015	0.000637599
OTU175	OTU569	0.763093	1.84244e-09
OTU175	OTU591	0.759841	2.74514e-09
OTU175	OTU6	0.713696	5.86697e-12
OTU175	OTU629	0.642106	0.000199046
OTU175	OTU686	0.694597	2.62962e-06
OTU175	OTU76	0.889139	1.95704e-24
OTU175	OTU787	0.686228	5.56916e-06
OTU175	OTU827	0.680159	9.4505e-06
OTU175	OTU858	0.624109	0.000728646
OTU175	OTU89	0.669355	3.22253e-10
OTU175	OTU963	0.726813	1.13497e-07
OTU277	OTU1004	0.659203	5.3426e-05
OTU277	OTU1067	0.678075	1.12991e-05
OTU277	OTU1121	0.626478	0.000617191
OTU277	OTU1136	0.714687	3.89701e-07
OTU277	OTU1269	0.64086	0.000218368
OTU277	OTU1336	0.66083	4.69336e-05
OTU277	OTU168	0.78638	1.18022e-15
OTU277	OTU171	0.768147	1.33069e-14
OTU277	OTU174	0.769734	1.08724e-14
OTU277	OTU18	0.680873	1.21731e-10
OTU277	OTU186	0.828583	1.54075e-18
OTU277	OTU197	0.795176	3.36584e-16
OTU277	OTU213	0.808949	4.15307e-17
OTU277	OTU224	0.769131	1.17417e-14
OTU277	OTU252	0.90921	3.38963e-27
OTU277	OTU298	0.908368	3.36394e-22
OTU277	OTU312	0.772018	5.96351e-10
OTU277	OTU315	0.746856	1.26979e-08
OTU277	OTU32	0.793398	4.35851e-16
OTU277	OTU383	0.709454	6.50646e-07
OTU277	OTU407	0.74193	2.21629e-08
OTU277	OTU409	0.736723	3.93944e-08
OTU277	OTU41	0.840942	1.55217e-19
OTU277	OTU451	0.695451	2.43235e-06
OTU277	OTU470	0.714506	3.96728e-07
OTU277	OTU51	0.843084	1.02215e-19
OTU277	OTU549	0.6506	0.000104651
OTU277	OTU62	0.94828	4.17418e-35
OTU277	OTU635	0.726035	1.23076e-07
OTU277	OTU708	0.888258	1.85628e-19
OTU277	OTU71	0.83253	7.55485e-19
OTU277	OTU747	0.735924	4.29771e-08
OTU277	OTU799	0.636518	0.000300556
OTU277	OTU8	0.715912	4.70862e-12
OTU277	OTU80	0.659747	7.02819e-10
OTU277	OTU801	0.646189	0.000146505
OTU277	OTU857	0.874945	6.45012e-18
OTU277	OTU95	0.935221	6.36871e-32
OTU62	OTU1004	0.700714	1.49488e-06
OTU62	OTU1067	0.718599	2.63583e-07
OTU62	OTU1121	0.636684	0.000296935
OTU62	OTU1136	0.697707	1.97658e-06
OTU62	OTU1269	0.627919	0.00055756
OTU62	OTU1336	0.675823	1.36813e-05
OTU62	OTU1596	0.638084	0.000267994
OTU62	OTU168	0.802458	8.37259e-12
OTU62	OTU171	0.804806	5.84326e-12
OTU62	OTU174	0.82447	2.3423e-13
OTU62	OTU18	0.643361	2.49485e-09
OTU62	OTU186	0.864894	7.25806e-17
OTU62	OTU197	0.780351	1.98516e-10
OTU62	OTU213	0.843153	7.43864e-15
OTU62	OTU224	0.81202	1.8758e-12
OTU62	OTU252	0.969993	5.2514e-38
OTU62	OTU277	0.94828	3.08476e-30
OTU62	OTU298	0.907646	4.32472e-22
OTU62	OTU312	0.823536	2.75365e-13
OTU62	OTU315	0.780412	1.96896e-10
OTU62	OTU32	0.748828	1.37764e-13
OTU62	OTU383	0.772823	5.37303e-10
OTU62	OTU407	0.730179	7.96452e-08
OTU62	OTU409	0.702522	1.26163e-06
OTU62	OTU41	0.87144	2.07999e-22
OTU62	OTU451	0.731759	6.73263e-08
OTU62	OTU470	0.770419	7.32639e-10
OTU62	OTU51	0.856613	6.27314e-21
OTU62	OTU635	0.686263	5.55228e-06
OTU62	OTU708	0.889528	1.29287e-19
OTU62	OTU71	0.857155	4.11593e-16
OTU62	OTU747	0.769236	8.52258e-10
OTU62	OTU799	0.673901	1.60874e-05
OTU62	OTU8	0.748669	1.4033e-13
OTU62	OTU80	0.708358	7.23365e-07
OTU62	OTU801	0.624843	0.000692195
OTU62	OTU857	0.896212	1.78595e-20
OTU62	OTU95	0.986323	2.52673e-49
OTU51	OTU1004	0.730912	7.36883e-08
OTU51	OTU1067	0.814424	1.27075e-12
OTU51	OTU1084	0.717059	3.0768e-07
OTU51	OTU1269	0.733537	5.56399e-08
OTU51	OTU1596	0.642369	0.000195188
OTU51	OTU168	0.693641	2.86864e-06
OTU51	OTU171	0.922579	1.50212e-24
OTU51	OTU174	0.921406	2.43761e-24
OTU51	OTU18	0.770317	1.00906e-14
OTU51	OTU186	0.949865	1.11572e-30
OTU51	OTU197	0.71048	5.88949e-07
OTU51	OTU213	0.930207	5.26837e-26
OTU51	OTU224	0.710662	5.78625e-07
OTU51	OTU252	0.828083	1.24202e-13
OTU51	OTU277	0.843084	7.54052e-15
OTU51	OTU298	0.813862	1.39248e-12
OTU51	OTU312	0.898358	9.18956e-21
OTU51	OTU315	0.899336	6.75592e-21
OTU51	OTU32	0.715302	5.0032e-12
OTU51	OTU330	0.665688	3.17227e-05
OTU51	OTU35	0.701568	1.88677e-11
OTU51	OTU383	0.856862	4.38616e-16
OTU51	OTU407	0.892242	5.87926e-20
OTU51	OTU409	0.857111	4.15504e-16
OTU51	OTU41	0.96648	2.74034e-41
OTU51	OTU451	0.819367	5.60266e-13
OTU51	OTU470	0.670944	2.05948e-05
OTU51	OTU62	0.856613	4.62939e-16
OTU51	OTU708	0.750588	8.25478e-09
OTU51	OTU71	0.989188	1.00391e-52
OTU51	OTU747	0.880083	1.72447e-18
OTU51	OTU774	0.628647	0.000529558
OTU51	OTU799	0.788397	6.55188e-11
OTU51	OTU8	0.860079	2.93038e-21
OTU51	OTU801	0.619549	0.000999191
OTU51	OTU857	0.778573	2.52015e-10
OTU51	OTU95	0.850315	1.75605e-15
OTU95	OTU1004	0.688317	4.62895e-06
OTU95	OTU1067	0.71676	3.17023e-07
OTU95	OTU1121	0.647587	0.000131772
OTU95	OTU1136	0.673022	1.73177e-05
OTU95	OTU1269	0.630128	0.000476587
OTU95	OTU1336	0.693333	2.94979e-06
OTU95	OTU1596	0.62915	0.00051098
OTU95	OTU168	0.779019	2.37446e-10
OTU95	OTU171	0.793913	2.97884e-11
OTU95	OTU174	0.815044	1.14812e-12
OTU95	OTU18	0.60715	3.18613e-08
OTU95	OTU186	0.874095	7.97948e-18
OTU95	OTU197	0.748992	9.93358e-09
OTU95	OTU213	0.85689	4.36004e-16
OTU95	OTU224	0.812785	1.65809e-12
OTU95	OTU2296	0.62322	0.000775244
OTU95	OTU252	0.975625	5.43321e-41
OTU95	OTU26	0.605022	3.66458e-08
OTU95	OTU277	0.935221	4.7061e-27
OTU95	OTU298	0.897986	1.03244e-20
OTU95	OTU312	0.839006	1.661e-14
OTU95	OTU315	0.778407	2.57655e-10
OTU95	OTU32	0.717054	4.20046e-12
OTU95	OTU383	0.779815	2.13392e-10
OTU95	OTU407	0.703896	1.10823e-06
OTU95	OTU409	0.675204	1.44164e-05
OTU95	OTU41	0.868233	4.49882e-22
OTU95	OTU451	0.724479	1.44632e-07
OTU95	OTU470	0.778392	2.58161e-10
OTU95	OTU51	0.850315	2.37982e-20
OTU95	OTU62	0.986323	3.41824e-54
OTU95	OTU635	0.655523	7.14103e-05
OTU95	OTU708	0.870262	2.04311e-17
OTU95	OTU71	0.84654	5.14098e-20
OTU95	OTU747	0.759118	2.99712e-09
OTU95	OTU799	0.654638	7.65229e-05
OTU95	OTU8	0.72573	1.73222e-12
OTU95	OTU80	0.718037	3.80564e-12
OTU95	OTU857	0.898151	9.80419e-21
OTU105	OTU1010	0.660999	4.63023e-05
OTU105	OTU102	0.757698	4.84003e-14
OTU105	OTU154	0.80033	1.15513e-11
OTU105	OTU175	0.88945	1.32207e-19
OTU105	OTU203	0.741284	2.38211e-08
OTU105	OTU206	0.782908	1.4028e-10
OTU105	OTU207	0.775347	3.8643e-10
OTU105	OTU223	0.8445	5.70165e-15
OTU105	OTU257	0.703338	1.16824e-06
OTU105	OTU262	0.712764	4.71124e-07
OTU105	OTU265	0.673906	1.60812e-05
OTU105	OTU320	0.712124	5.01653e-07
OTU105	OTU331	0.79648	2.0476e-11
OTU105	OTU345	0.640465	0.00022486
OTU105	OTU353	0.67838	1.10082e-05
OTU105	OTU372	0.656365	6.68447e-05
OTU105	OTU375	0.71202	5.06777e-07
OTU105	OTU412	0.652152	9.28424e-05
OTU105	OTU420	0.820045	4.9977e-13
OTU105	OTU455	0.723868	1.54044e-07
OTU105	OTU460	0.720636	2.14485e-07
OTU105	OTU469	0.737931	3.45145e-08
OTU105	OTU534	0.652051	9.35691e-05
OTU105	OTU558	0.711608	5.27612e-07
OTU105	OTU559	0.626656	0.000609484
OTU105	OTU569	0.762528	1.9755e-09
OTU105	OTU591	0.79547	2.37447e-11
OTU105	OTU6	0.693959	3.81297e-11
OTU105	OTU629	0.620664	0.00092539
OTU105	OTU686	0.670381	2.15787e-05
OTU105	OTU76	0.875718	7.19122e-23
OTU105	OTU787	0.647612	0.00013152
OTU105	OTU827	0.710591	5.82645e-07
OTU105	OTU858	0.678386	1.10028e-05
OTU105	OTU89	0.72789	1.38205e-12
OTU105	OTU916	0.625048	0.000682387
OTU105	OTU963	0.758336	3.29431e-09
OTU420	OTU1010	0.714756	3.87025e-07
OTU420	OTU102	0.780433	2.66735e-15
OTU420	OTU105	0.820045	6.77903e-18
OTU420	OTU129	0.612587	2.21849e-08
OTU420	OTU1328	0.627688	0.000566712
OTU420	OTU154	0.730752	1.02132e-12
OTU420	OTU175	0.822556	4.42072e-18
OTU420	OTU203	0.635959	4.31447e-09
OTU420	OTU206	0.686399	7.51135e-11
OTU420	OTU207	0.725385	1.79536e-12
OTU420	OTU223	0.802968	1.05146e-16
OTU420	OTU257	0.772225	7.89199e-15
OTU420	OTU262	0.656734	8.92397e-10
OTU420	OTU279	0.607105	3.19571e-08
OTU420	OTU320	0.695774	3.23031e-11
OTU420	OTU331	0.830891	1.01795e-18
OTU420	OTU353	0.616604	1.69028e-08
OTU420	OTU375	0.70683	1.1449e-11
OTU420	OTU412	0.703979	1.50268e-11
OTU420	OTU455	0.726132	1.21849e-07
OTU420	OTU460	0.666883	2.87778e-05
OTU420	OTU469	0.72261	1.75329e-07
OTU420	OTU529	0.703713	1.12752e-06
OTU420	OTU534	0.667053	2.83785e-05
OTU420	OTU558	0.695851	2.34483e-06
OTU420	OTU563	0.635906	0.000314266
OTU420	OTU569	0.7605	2.5334e-09
OTU420	OTU591	0.7798	2.13806e-10
OTU420	OTU6	0.663755	5.09414e-10
OTU420	OTU629	0.703122	1.19227e-06
OTU420	OTU676	0.620515	0.000934922
OTU420	OTU686	0.746516	1.32004e-08
OTU420	OTU704	0.630648	0.000459195
OTU420	OTU76	0.804835	7.89464e-17
OTU420	OTU787	0.677253	1.21187e-05
OTU420	OTU827	0.661442	4.4694e-05
OTU420	OTU858	0.738409	3.27516e-08
OTU420	OTU89	0.721135	2.78064e-12
OTU420	OTU963	0.754016	5.52103e-09
OTU71	OTU1004	0.721042	2.05793e-07
OTU71	OTU1067	0.826908	1.52912e-13
OTU71	OTU1084	0.719831	2.32736e-07
OTU71	OTU1269	0.705306	9.69265e-07
OTU71	OTU1596	0.64721	0.000135599
OTU71	OTU168	0.695485	2.42475e-06
OTU71	OTU171	0.913936	4.5147e-23
OTU71	OTU174	0.910926	1.35947e-22
OTU71	OTU18	0.758865	4.2036e-14
OTU71	OTU186	0.944247	3.57475e-29
OTU71	OTU197	0.702649	1.24661e-06
OTU71	OTU213	0.930502	4.59529e-26
OTU71	OTU224	0.711544	5.30912e-07
OTU71	OTU252	0.833678	4.51355e-14
OTU71	OTU277	0.83253	5.57163e-14
OTU71	OTU298	0.807964	3.57441e-12
OTU71	OTU312	0.900668	4.42056e-21
OTU71	OTU315	0.89893	7.68071e-21
OTU71	OTU32	0.719667	3.22806e-12
OTU71	OTU330	0.661805	4.34135e-05
OTU71	OTU35	0.700288	2.12705e-11
OTU71	OTU383	0.839677	1.46099e-14
OTU71	OTU407	0.890083	1.10245e-19
OTU71	OTU409	0.846496	3.82693e-15
OTU71	OTU41	0.967958	6.19766e-42
OTU71	OTU451	0.807846	3.64096e-12
OTU71	OTU470	0.674076	1.58538e-05
OTU71	OTU51	0.989188	1.35811e-57
OTU71	OTU62	0.857155	5.57699e-21
OTU71	OTU708	0.739954	2.76152e-08
OTU71	OTU747	0.882112	1.00716e-18
OTU71	OTU799	0.796505	2.04004e-11
OTU71	OTU8	0.850086	2.49528e-20
OTU71	OTU801	0.633935	0.000362568
OTU71	OTU857	0.784871	1.07114e-10
OTU71	OTU95	0.84654	3.79297e-15
OTU171	OTU1004	0.842733	8.07746e-15
OTU171	OTU1067	0.755783	4.4756e-09
OTU171	OTU1084	0.669828	2.25906e-05
OTU171	OTU1247	0.62286	0.000794889
OTU171	OTU1269	0.665923	3.11216e-05
OTU171	OTU1596	0.728592	9.41886e-08
OTU171	OTU168	0.644445	2.29956e-09
OTU171	OTU174	0.962631	7.2671e-35
OTU171	OTU18	0.703465	1.57772e-11
OTU171	OTU186	0.889007	1.50052e-19
OTU171	OTU197	0.668495	2.52152e-05
OTU171	OTU213	0.849407	2.11728e-15
OTU171	OTU252	0.779075	2.35677e-10
OTU171	OTU277	0.768147	9.78739e-10
OTU171	OTU298	0.771073	6.7366e-10
OTU171	OTU312	0.847017	3.44508e-15
OTU171	OTU315	0.835941	2.9648e-14
OTU171	OTU32	0.613728	2.05431e-08
OTU171	OTU330	0.735889	4.314e-08
OTU171	OTU35	0.616675	1.68214e-08
OTU171	OTU383	0.93543	4.23698e-27
OTU171	OTU407	0.839345	1.55676e-14
OTU171	OTU409	0.780043	2.06935e-10
OTU171	OTU41	0.879087	3.03018e-23
OTU171	OTU451	0.916523	1.69509e-23
OTU171	OTU470	0.627441	0.000576667
OTU171	OTU51	0.922579	2.0331e-29
OTU171	OTU62	0.804806	7.93017e-17
OTU171	OTU708	0.678277	1.11059e-05
OTU171	OTU71	0.913936	6.11159e-28
OTU171	OTU747	0.787402	7.53338e-11
OTU171	OTU774	0.691368	3.52281e-06
OTU171	OTU799	0.849338	2.14746e-15
OTU171	OTU8	0.961906	1.85008e-39
OTU171	OTU857	0.756496	4.11022e-09
OTU171	OTU95	0.793913	4.04491e-16
OTU257	OTU1010	0.707803	7.63161e-07
OTU257	OTU102	0.920234	5.31607e-29
OTU257	OTU105	0.703338	1.59687e-11
OTU257	OTU109	0.670667	2.89047e-10
OTU257	OTU126	0.631564	5.93205e-09
OTU257	OTU129	0.734448	6.87058e-13
OTU257	OTU1328	0.640862	0.000218343
OTU257	OTU1489	0.621674	0.000863011
OTU257	OTU175	0.728236	1.33272e-12
OTU257	OTU188	0.621502	1.207e-08
OTU257	OTU206	0.612027	2.30346e-08
OTU257	OTU223	0.63351	5.1551e-09
OTU257	OTU249	0.682814	1.02863e-10
OTU257	OTU279	0.726228	1.20638e-07
OTU257	OTU2902	0.638589	0.000258247
OTU257	OTU320	0.653836	8.14622e-05
OTU257	OTU331	0.735856	4.3298e-08
OTU257	OTU375	0.669848	2.25533e-05
OTU257	OTU420	0.772225	5.8059e-10
OTU257	OTU460	0.711917	5.11907e-07
OTU257	OTU529	0.765325	1.39601e-09
OTU257	OTU558	0.684125	6.69877e-06
OTU257	OTU560	0.659844	5.07713e-05
OTU257	OTU563	0.726202	1.20964e-07
OTU257	OTU569	0.699029	1.74898e-06
OTU257	OTU591	0.727229	1.08673e-07
OTU257	OTU629	0.65223	9.22799e-05
OTU257	OTU676	0.672121	1.86727e-05
OTU257	OTU704	0.78755	7.37888e-11
OTU257	OTU76	0.780342	2.70046e-15
OTU257	OTU787	0.640072	0.000231496
OTU257	OTU827	0.641472	0.000208672
OTU257	OTU858	0.724931	1.3803e-07
OTU257	OTU89	0.796789	2.65636e-16
OTU257	OTU963	0.709529	6.45951e-07
OTU591	OTU1010	0.738051	3.40652e-08
OTU591	OTU102	0.757992	4.67129e-14
OTU591	OTU105	0.79547	3.22399e-16
OTU591	OTU154	0.7646	2.0781e-14
OTU591	OTU175	0.759841	3.73376e-14
OTU591	OTU203	0.638192	3.663e-09
OTU591	OTU206	0.705715	1.27381e-11
OTU591	OTU207	0.68701	7.1164e-11
OTU591	OTU223	0.671014	2.80841e-10
OTU591	OTU257	0.727229	1.48131e-12
OTU591	OTU262	0.645236	2.16643e-09
OTU591	OTU265	0.66108	6.31823e-10
OTU591	OTU279	0.631263	6.06176e-09
OTU591	OTU320	0.738381	4.47381e-13
OTU591	OTU331	0.793513	4.2865e-16
OTU591	OTU353	0.632482	5.55252e-09
OTU591	OTU375	0.6613	6.20767e-10
OTU591	OTU420	0.7798	2.9049e-15
OTU591	OTU455	0.712868	6.36581e-12
OTU591	OTU460	0.640214	3.15475e-09
OTU591	OTU469	0.742463	2.84271e-13
OTU591	OTU529	0.684444	8.9209e-11
OTU591	OTU534	0.625119	9.37726e-09
OTU591	OTU558	0.708101	1.013e-11
OTU591	OTU569	0.70841	9.83289e-12
OTU591	OTU6	0.674602	2.07943e-10
OTU591	OTU629	0.756045	4.33772e-09
OTU591	OTU686	0.677748	1.16182e-05
OTU591	OTU704	0.619852	0.00097855
OTU591	OTU76	0.829798	1.23966e-18
OTU591	OTU787	0.660584	4.78625e-05
OTU591	OTU827	0.700928	1.46524e-06
OTU591	OTU858	0.683285	7.20819e-06
OTU591	OTU89	0.750386	1.15015e-13
OTU591	OTU916	0.623328	0.000769468
OTU591	OTU963	0.768892	8.90416e-10
OTU154	OTU1010	0.642187	0.000197858
OTU154	OTU102	0.642766	2.60863e-09
OTU154	OTU105	0.80033	1.56796e-16
OTU154	OTU128	0.620769	1.26986e-08
OTU154	OTU135	0.651592	1.33305e-09
OTU154	OTU175	0.805185	5.51152e-12
OTU154	OTU203	0.800194	1.17896e-11
OTU154	OTU206	0.742034	2.19077e-08
OTU154	OTU207	0.859473	2.47415e-16
OTU154	OTU223	0.698732	1.79786e-06
OTU154	OTU262	0.785015	1.05013e-10
OTU154	OTU265	0.634535	0.000347152
OTU154	OTU320	0.728818	9.1971e-08
OTU154	OTU331	0.763549	1.74134e-09
OTU154	OTU345	0.672112	1.86872e-05
OTU154	OTU353	0.714369	4.02155e-07
OTU154	OTU372	0.728945	9.07459e-08
OTU154	OTU375	0.711453	5.35648e-07
OTU154	OTU420	0.730752	7.49514e-08
OTU154	OTU455	0.751738	7.21879e-09
OTU154	OTU460	0.757438	3.67076e-09
OTU154	OTU469	0.731137	7.19445e-08
OTU154	OTU534	0.644695	0.000163977
OTU154	OTU558	0.745281	1.51941e-08
OTU154	OTU559	0.627763	0.000563738
OTU154	OTU569	0.726331	1.19352e-07
OTU154	OTU591	0.7646	1.52827e-09
OTU154	OTU6	0.70113	1.96593e-11
OTU154	OTU629	0.649294	0.000115685
OTU154	OTU686	0.647833	0.000129327
OTU154	OTU76	0.843681	9.08823e-20
OTU154	OTU787	0.697239	2.06389e-06
OTU154	OTU827	0.675156	1.44741e-05
OTU154	OTU89	0.638494	3.58237e-09
OTU154	OTU963	0.755499	4.6299e-09
OTU252	OTU1004	0.699532	1.66912e-06
OTU252	OTU1067	0.720478	2.17948e-07
OTU252	OTU1136	0.693276	2.96503e-06
OTU252	OTU1336	0.689624	4.11989e-06
OTU252	OTU168	0.762282	2.76903e-14
OTU252	OTU171	0.779075	3.20218e-15
OTU252	OTU174	0.811944	2.57661e-17
OTU252	OTU186	0.873289	1.32039e-22
OTU252	OTU197	0.712212	6.79017e-12
OTU252	OTU213	0.860232	2.83217e-21
OTU252	OTU224	0.829897	1.21789e-18
OTU252	OTU2296	0.620982	0.000905327
OTU252	OTU26	0.602644	4.27912e-08
OTU252	OTU277	0.90921	2.50386e-22
OTU252	OTU298	0.872928	1.06569e-17
OTU252	OTU312	0.851448	1.38796e-15
OTU252	OTU315	0.811577	2.01428e-12
OTU252	OTU32	0.672555	2.46943e-10
OTU252	OTU383	0.780986	1.82203e-10
OTU252	OTU407	0.69516	2.49779e-06
OTU252	OTU409	0.626545	0.000614272
OTU252	OTU41	0.870111	2.87067e-22
OTU252	OTU451	0.701478	1.39168e-06
OTU252	OTU470	0.797751	1.69729e-11
OTU252	OTU51	0.828083	1.68435e-18
OTU252	OTU62	0.969993	7.10475e-43
OTU252	OTU635	0.624769	0.000695798
OTU252	OTU708	0.852683	1.07142e-15
OTU252	OTU71	0.833678	6.11981e-19
OTU252	OTU747	0.779097	2.3496e-10
OTU252	OTU799	0.649138	0.000117078
OTU252	OTU8	0.701462	1.90563e-11
OTU252	OTU80	0.724533	1.96115e-12
OTU252	OTU857	0.889171	1.4318e-19
OTU252	OTU95	0.975625	7.35062e-46
OTU8	OTU1004	0.824532	2.31746e-13
OTU8	OTU1067	0.677827	1.15407e-05
OTU8	OTU1084	0.627947	0.00055648
OTU8	OTU1247	0.635086	0.000333564
OTU8	OTU1269	0.661239	4.54223e-05
OTU8	OTU1596	0.73855	3.2246e-08
OTU8	OTU171	0.961906	1.3673e-34
OTU8	OTU174	0.927858	1.53699e-25
OTU8	OTU18	0.740827	2.5065e-08
OTU8	OTU186	0.803318	7.34319e-12
OTU8	OTU197	0.65711	6.30402e-05
OTU8	OTU213	0.735656	4.42452e-08
OTU8	OTU252	0.701462	1.39378e-06
OTU8	OTU277	0.715912	3.45024e-07
OTU8	OTU298	0.74845	1.05737e-08
OTU8	OTU312	0.763686	1.71213e-09
OTU8	OTU315	0.737296	3.70031e-08
OTU8	OTU330	0.824131	2.48453e-13
OTU8	OTU35	0.653273	8.51088e-05
OTU8	OTU383	0.920928	2.96348e-24
OTU8	OTU407	0.787952	6.97457e-11
OTU8	OTU409	0.771902	6.0534e-10
OTU8	OTU41	0.789137	5.90269e-11
OTU8	OTU451	0.933133	1.31607e-26
OTU8	OTU51	0.860079	2.16277e-16
OTU8	OTU62	0.748669	1.0311e-08
OTU8	OTU635	0.623316	0.000770109
OTU8	OTU708	0.62707	0.00059198
OTU8	OTU71	0.850086	1.84119e-15
OTU8	OTU747	0.694868	2.56521e-06
OTU8	OTU774	0.765339	1.39371e-09
OTU8	OTU799	0.8618	1.47087e-16
OTU8	OTU857	0.710254	6.02076e-07
OTU8	OTU95	0.72573	1.2705e-07
OTU8	OTU959	0.624971	0.000686074
OTU320	OTU1010	0.642765	0.000189495
OTU320	OTU102	0.724773	1.91311e-12
OTU320	OTU105	0.712124	6.84888e-12
OTU320	OTU128	0.646624	1.95042e-09
OTU320	OTU154	0.728818	1.25346e-12
OTU320	OTU175	0.723815	2.11216e-12
OTU320	OTU203	0.717538	4.0016e-12
OTU320	OTU206	0.675463	1.93345e-10
OTU320	OTU207	0.74115	3.2923e-13
OTU320	OTU223	0.610084	2.62294e-08
OTU320	OTU249	0.621837	1.17929e-08
OTU320	OTU257	0.653836	1.11994e-09
OTU320	OTU262	0.670458	2.94117e-10
OTU320	OTU331	0.827159	1.46294e-13
OTU320	OTU353	0.642752	0.000189688
OTU320	OTU375	0.6462	0.000146381
OTU320	OTU387	0.626809	0.000602971
OTU320	OTU420	0.695774	2.36135e-06
OTU320	OTU455	0.637031	0.000289503
OTU320	OTU460	0.691568	3.46026e-06
OTU320	OTU469	0.654724	7.60123e-05
OTU320	OTU529	0.661318	4.51358e-05
OTU320	OTU558	0.691685	3.42403e-06
OTU320	OTU563	0.634057	0.000359376
OTU320	OTU569	0.794587	2.70093e-11
OTU320	OTU591	0.738381	3.28512e-08
OTU320	OTU6	0.761894	2.90467e-14
OTU320	OTU629	0.62541	0.000665269
OTU320	OTU686	0.681937	8.10462e-06
OTU320	OTU704	0.627387	0.00057889
OTU320	OTU76	0.752591	8.88713e-14
OTU320	OTU787	0.704783	1.01868e-06
OTU320	OTU827	0.677147	1.2228e-05
OTU320	OTU89	0.627493	7.93165e-09
OTU320	OTU963	0.724358	1.46442e-07
OTU569	OTU1010	0.648836	0.000119808
OTU569	OTU102	0.797933	2.24272e-16
OTU569	OTU105	0.762528	2.68655e-14
OTU569	OTU129	0.661472	6.12292e-10
OTU569	OTU154	0.726331	1.62703e-12
OTU569	OTU175	0.763093	2.50549e-14
OTU569	OTU203	0.656795	8.88121e-10
OTU569	OTU206	0.626407	8.56409e-09
OTU569	OTU207	0.714345	5.50211e-12
OTU569	OTU223	0.698642	2.47924e-11
OTU569	OTU257	0.699029	2.39183e-11
OTU569	OTU262	0.628554	7.35613e-09
OTU569	OTU279	0.604048	3.90545e-08
OTU569	OTU320	0.794587	3.6675e-16
OTU569	OTU331	0.744729	2.20192e-13
OTU569	OTU353	0.605487	3.55446e-08
OTU569	OTU375	0.719037	3.44062e-12
OTU569	OTU412	0.645728	2.08747e-09
OTU569	OTU420	0.7605	3.44563e-14
OTU569	OTU455	0.620589	1.28575e-08
OTU569	OTU460	0.728693	1.27015e-12
OTU569	OTU469	0.643041	2.55542e-09
OTU569	OTU529	0.717629	3.96509e-12
OTU569	OTU558	0.724488	1.97036e-12
OTU569	OTU563	0.688712	6.11763e-11
OTU569	OTU591	0.70841	7.19797e-07
OTU569	OTU6	0.637802	3.76949e-09
OTU569	OTU629	0.691591	3.45293e-06
OTU569	OTU676	0.638138	0.000266942
OTU569	OTU686	0.723575	1.58762e-07
OTU569	OTU76	0.799873	1.67936e-16
OTU569	OTU787	0.681047	8.75395e-06
OTU569	OTU858	0.698543	1.82952e-06
OTU569	OTU89	0.687702	6.69288e-11
OTU569	OTU963	0.713408	4.42198e-07
OTU409	OTU1067	0.660689	4.74644e-05
OTU409	OTU1084	0.639222	0.00024649
OTU409	OTU1269	0.732504	6.21712e-08
OTU409	OTU171	0.780043	2.81147e-15
OTU409	OTU174	0.729118	1.21434e-12
OTU409	OTU18	0.805803	6.79632e-17
OTU409	OTU186	0.732393	8.57229e-13
OTU409	OTU197	0.694522	3.62221e-11
OTU409	OTU213	0.720469	2.9758e-12
OTU409	OTU252	0.626545	8.48137e-09
OTU409	OTU277	0.736723	5.36562e-13
OTU409	OTU298	0.742737	2.75673e-13
OTU409	OTU312	0.676124	1.82823e-10
OTU409	OTU315	0.708079	1.01523e-11
OTU409	OTU32	0.673945	2.19774e-10
OTU409	OTU330	0.708143	1.00893e-11
OTU409	OTU35	0.795362	3.27555e-16
OTU409	OTU383	0.667648	3.70896e-10
OTU409	OTU407	0.841488	1.39616e-19
OTU409	OTU41	0.761176	3.17197e-14
OTU409	OTU451	0.690816	3.70205e-06
OTU409	OTU51	0.857111	5.63006e-21
OTU409	OTU62	0.702522	1.72476e-11
OTU409	OTU708	0.702423	1.27343e-06
OTU409	OTU71	0.846496	5.18708e-20
OTU409	OTU747	0.664087	3.61252e-05
OTU409	OTU774	0.625662	0.000653623
OTU409	OTU799	0.656514	6.60687e-05
OTU409	OTU8	0.771902	8.22863e-15
OTU409	OTU801	0.714251	4.06851e-07
OTU409	OTU833	0.623373	0.000767035
OTU409	OTU857	0.655517	7.14403e-05
OTU409	OTU95	0.675204	1.97633e-10
OTU174	OTU1004	0.841124	1.10516e-14
OTU174	OTU1067	0.768358	9.52872e-10
OTU174	OTU1084	0.661798	4.34383e-05
OTU174	OTU1247	0.661025	4.62054e-05
OTU174	OTU1596	0.718	2.79954e-07
OTU174	OTU168	0.643787	2.4164e-09
OTU174	OTU171	0.962631	9.83289e-40
OTU174	OTU18	0.644355	2.31528e-09
OTU174	OTU186	0.922495	1.55527e-24
OTU174	OTU213	0.885511	4.00029e-19
OTU174	OTU224	0.674071	1.58596e-05
OTU174	OTU252	0.811944	1.89904e-12
OTU174	OTU277	0.769734	7.99771e-10
OTU174	OTU298	0.747424	1.18987e-08
OTU174	OTU312	0.881804	1.09344e-18
OTU174	OTU315	0.867888	3.60386e-17
OTU174	OTU330	0.668278	2.56673e-05
OTU174	OTU383	0.95517	2.86684e-32
OTU174	OTU407	0.804678	5.95975e-12
OTU174	OTU409	0.729118	8.91049e-08
OTU174	OTU41	0.913993	5.98382e-28
OTU174	OTU451	0.902013	2.86287e-21
OTU174	OTU470	0.681775	8.21949e-06
OTU174	OTU51	0.921406	3.29941e-29
OTU174	OTU62	0.82447	3.1769e-18
OTU174	OTU708	0.675414	1.41632e-05
OTU174	OTU71	0.910926	1.84038e-27
OTU174	OTU747	0.829909	8.96147e-14
OTU174	OTU774	0.646677	0.000141198
OTU174	OTU799	0.838564	1.8071e-14
OTU174	OTU8	0.927858	2.08016e-30
OTU174	OTU857	0.773333	5.02922e-10
OTU174	OTU95	0.815044	1.55759e-17
OTU186	OTU1004	0.730893	7.38374e-08
OTU186	OTU1067	0.829824	9.0998e-14
OTU186	OTU1084	0.686024	5.67005e-06
OTU186	OTU1269	0.659283	5.30908e-05
OTU186	OTU1596	0.64385	0.000174715
OTU186	OTU168	0.656433	9.13768e-10
OTU186	OTU171	0.889007	2.03215e-24
OTU186	OTU174	0.922495	2.10507e-29
OTU186	OTU18	0.63537	4.504e-09
OTU186	OTU197	0.630052	0.000479149
OTU186	OTU213	0.968765	1.97329e-37
OTU186	OTU224	0.750149	8.68771e-09
OTU186	OTU252	0.873289	9.74748e-18
OTU186	OTU277	0.828583	1.13615e-13
OTU186	OTU298	0.795953	2.2124e-11
OTU186	OTU312	0.947056	6.62096e-30
OTU186	OTU315	0.920236	3.92385e-24
OTU186	OTU32	0.62319	1.07332e-08
OTU186	OTU383	0.877332	3.52061e-18
OTU186	OTU407	0.825579	1.93105e-13
OTU186	OTU409	0.732393	6.29163e-08
OTU186	OTU41	0.966683	2.24291e-41
OTU186	OTU451	0.808704	3.18111e-12
OTU186	OTU470	0.714928	3.80479e-07
OTU186	OTU51	0.949865	1.50973e-35
OTU186	OTU62	0.864894	9.83343e-22
OTU186	OTU708	0.712343	4.90985e-07
OTU186	OTU71	0.944247	4.83734e-34
OTU186	OTU747	0.88217	9.91671e-19
OTU186	OTU799	0.764795	1.49154e-09
OTU186	OTU8	0.803318	9.96606e-17
OTU186	OTU80	0.621728	1.18827e-08
OTU186	OTU857	0.797295	1.81573e-11
OTU186	OTU95	0.874095	1.08088e-22
OTU41	OTU1004	0.743342	1.89176e-08
OTU41	OTU1067	0.837489	2.21584e-14
OTU41	OTU1084	0.726304	1.19692e-07
OTU41	OTU1269	0.63692	0.000291861
OTU41	OTU1596	0.627556	0.000572044
OTU41	OTU168	0.709286	6.61352e-07
OTU41	OTU171	0.879087	2.23721e-18
OTU41	OTU174	0.913993	4.42036e-23
OTU41	OTU18	0.657933	8.11735e-10
OTU41	OTU186	0.966683	1.65771e-36
OTU41	OTU197	0.638155	0.00026661
OTU41	OTU213	0.967637	6.36396e-37
OTU41	OTU224	0.794934	2.56769e-11
OTU41	OTU252	0.870111	2.11907e-17
OTU41	OTU277	0.840942	1.14498e-14
OTU41	OTU298	0.78009	2.05637e-10
OTU41	OTU312	0.932177	2.08513e-26
OTU41	OTU315	0.925076	5.21636e-25
OTU41	OTU32	0.691377	4.81758e-11
OTU41	OTU383	0.845298	4.86427e-15
OTU41	OTU407	0.856879	4.3698e-16
OTU41	OTU409	0.761176	2.33232e-09
OTU41	OTU451	0.772489	5.61125e-10
OTU41	OTU470	0.734373	5.08437e-08
OTU41	OTU51	0.96648	2.02533e-36
OTU41	OTU62	0.87144	1.53547e-17
OTU41	OTU708	0.725528	1.29742e-07
OTU41	OTU71	0.967958	4.58075e-37
OTU41	OTU747	0.913691	4.94738e-23
OTU41	OTU799	0.753766	5.68649e-09
OTU41	OTU8	0.789137	8.01658e-16
OTU41	OTU857	0.807112	4.08472e-12
OTU41	OTU95	0.868233	3.3208e-17
OTU207	OTU102	0.60778	3.0564e-08
OTU207	OTU105	0.775347	5.25205e-15
OTU207	OTU120	0.603722	3.98923e-08
OTU207	OTU128	0.629031	7.11073e-09
OTU207	OTU135	0.644585	2.27551e-09
OTU207	OTU1389	0.641092	0.000214652
OTU207	OTU154	0.859473	3.35233e-21
OTU207	OTU175	0.788514	8.75278e-16
OTU207	OTU203	0.813404	2.03525e-17
OTU207	OTU206	0.665947	4.26311e-10
OTU207	OTU223	0.695231	2.48165e-06
OTU207	OTU262	0.792234	3.79617e-11
OTU207	OTU320	0.74115	2.41803e-08
OTU207	OTU331	0.78533	1.00527e-10
OTU207	OTU345	0.658348	5.71732e-05
OTU207	OTU353	0.706947	8.28561e-07
OTU207	OTU372	0.681348	8.52864e-06
OTU207	OTU375	0.711809	5.17354e-07
OTU207	OTU420	0.725385	1.31673e-07
OTU207	OTU455	0.69179	3.39168e-06
OTU207	OTU460	0.73493	4.7874e-08
OTU207	OTU469	0.736342	4.10678e-08
OTU207	OTU534	0.633387	0.000377187
OTU207	OTU558	0.716156	3.36731e-07
OTU207	OTU569	0.714345	4.03107e-07
OTU207	OTU591	0.68701	5.19775e-06
OTU207	OTU6	0.653911	1.11337e-09
OTU207	OTU629	0.667107	2.82539e-05
OTU207	OTU686	0.633798	0.000366139
OTU207	OTU76	0.793887	4.0604e-16
OTU207	OTU787	0.710946	5.6286e-07
OTU207	OTU827	0.658567	5.61923e-05
OTU207	OTU963	0.718567	2.64424e-07
OTU407	OTU1004	0.646698	0.00014097
OTU407	OTU1067	0.725988	1.23688e-07
OTU407	OTU1084	0.773	5.25128e-10
OTU407	OTU1269	0.703755	1.1231e-06
OTU407	OTU171	0.839345	2.11047e-19
OTU407	OTU174	0.804678	8.08837e-17
OTU407	OTU18	0.759492	3.89561e-14
OTU407	OTU186	0.825579	2.61901e-18
OTU407	OTU197	0.638154	3.67315e-09
OTU407	OTU213	0.808861	4.21146e-17
OTU407	OTU252	0.69516	3.41718e-11
OTU407	OTU277	0.74193	3.01749e-13
OTU407	OTU298	0.754994	6.68936e-14
OTU407	OTU312	0.778691	3.37098e-15
OTU407	OTU315	0.816362	1.25416e-17
OTU407	OTU32	0.67604	1.84122e-10
OTU407	OTU330	0.711523	7.26459e-12
OTU407	OTU35	0.729915	1.11621e-12
OTU407	OTU383	0.762621	2.65574e-14
OTU407	OTU409	0.841488	1.02992e-14
OTU407	OTU41	0.856879	5.92122e-21
OTU407	OTU451	0.721316	2.00128e-07
OTU407	OTU51	0.892242	7.96141e-25
OTU407	OTU62	0.730179	1.08537e-12
OTU407	OTU708	0.672052	1.87803e-05
OTU407	OTU71	0.890083	1.49292e-24
OTU407	OTU747	0.802157	8.76439e-12
OTU407	OTU799	0.73584	4.33727e-08
OTU407	OTU8	0.787952	9.4731e-16
OTU407	OTU857	0.674024	1.5923e-05
OTU407	OTU95	0.703896	1.51466e-11
OTU857	OTU1004	0.703821	1.11607e-06
OTU857	OTU1067	0.719941	2.30156e-07
OTU857	OTU1136	0.705897	9.16219e-07
OTU857	OTU1336	0.624387	0.000714603
OTU857	OTU168	0.712006	6.92835e-12
OTU857	OTU171	0.756496	5.59161e-14
OTU857	OTU174	0.773333	6.83579e-15
OTU857	OTU186	0.797295	2.46512e-16
OTU857	OTU197	0.688074	6.47518e-11
OTU857	OTU213	0.796992	2.57795e-16
OTU857	OTU224	0.728187	1.33958e-12
OTU857	OTU252	0.889171	1.93903e-24
OTU857	OTU277	0.874945	8.73704e-23
OTU857	OTU298	0.815858	1.36268e-17
OTU857	OTU312	0.800586	1.50877e-16
OTU857	OTU315	0.736609	5.43281e-13
OTU857	OTU32	0.649964	1.51127e-09
OTU857	OTU383	0.757245	5.11101e-14
OTU857	OTU407	0.674024	2.18317e-10
OTU857	OTU409	0.655517	9.8197e-10
OTU857	OTU41	0.807112	5.54319e-17
OTU857	OTU451	0.711216	7.48551e-12
OTU857	OTU470	0.714348	5.50055e-12
OTU857	OTU51	0.778573	3.42449e-15
OTU857	OTU62	0.896212	2.41831e-25
OTU857	OTU635	0.660531	6.6021e-10
OTU857	OTU708	0.761079	3.21012e-14
OTU857	OTU71	0.784871	1.45503e-15
OTU857	OTU747	0.726825	1.5453e-12
OTU857	OTU799	0.661113	6.30156e-10
OTU857	OTU8	0.710254	8.22249e-12
OTU857	OTU95	0.898151	1.32749e-25
OTU460	OTU102	0.748373	1.45204e-13
OTU460	OTU105	0.720636	2.92561e-12
OTU460	OTU128	0.662285	5.73549e-10
OTU460	OTU129	0.60861	2.89288e-08
OTU460	OTU1328	0.619545	0.000999403
OTU460	OTU154	0.757438	4.99349e-14
OTU460	OTU175	0.800882	1.44295e-16
OTU460	OTU203	0.646045	2.03788e-09
OTU460	OTU206	0.697767	2.68854e-11
OTU460	OTU207	0.73493	6.52181e-13
OTU460	OTU223	0.661504	6.10713e-10
OTU460	OTU257	0.711917	6.98935e-12
OTU460	OTU262	0.792198	5.18183e-16
OTU460	OTU320	0.691568	4.73567e-11
OTU460	OTU331	0.727162	1.49168e-12
OTU460	OTU353	0.737171	5.10916e-13
OTU460	OTU372	0.717492	4.02007e-12
OTU460	OTU375	0.693306	4.04631e-11
OTU460	OTU420	0.666883	3.9493e-10
OTU460	OTU455	0.629693	6.78275e-09
OTU460	OTU469	0.674484	1.53186e-05
OTU460	OTU558	0.771846	6.09769e-10
OTU460	OTU569	0.728693	9.31945e-08
OTU460	OTU591	0.640214	0.000229082
OTU460	OTU6	0.630018	6.62725e-09
OTU460	OTU686	0.624627	0.000702749
OTU460	OTU76	0.843105	1.01795e-19
OTU460	OTU787	0.778337	2.60068e-10
OTU460	OTU827	0.710528	5.86223e-07
OTU460	OTU89	0.65745	8.43331e-10
OTU460	OTU963	0.75438	5.28827e-09
OTU383	OTU1004	0.849353	2.14092e-15
OTU383	OTU1067	0.705839	9.21272e-07
OTU383	OTU1084	0.634457	0.00034912
OTU383	OTU1247	0.627774	0.00056329
OTU383	OTU1596	0.725558	1.29333e-07
OTU383	OTU171	0.93543	5.73378e-32
OTU383	OTU174	0.95517	3.87914e-37
OTU383	OTU186	0.877332	4.76861e-23
OTU383	OTU213	0.826214	2.34323e-18
OTU383	OTU224	0.622727	1.10848e-08
OTU383	OTU252	0.780986	2.47525e-15
OTU383	OTU277	0.709454	8.88703e-12
OTU383	OTU298	0.717056	4.19976e-12
OTU383	OTU312	0.850102	2.48702e-20
OTU383	OTU315	0.820703	6.06494e-18
OTU383	OTU330	0.668373	3.49438e-10
OTU383	OTU407	0.762621	1.95288e-09
OTU383	OTU409	0.667648	2.70302e-05
OTU383	OTU41	0.845298	6.59321e-20
OTU383	OTU451	0.909197	2.51524e-22
OTU383	OTU470	0.648474	0.00012316
OTU383	OTU51	0.856862	5.94347e-21
OTU383	OTU62	0.772823	7.30339e-15
OTU383	OTU71	0.839677	1.9806e-19
OTU383	OTU747	0.778985	2.38517e-10
OTU383	OTU774	0.65388	8.11836e-05
OTU383	OTU799	0.828049	1.24951e-13
OTU383	OTU8	0.920928	4.01126e-29
OTU383	OTU857	0.757245	3.75705e-09
OTU383	OTU95	0.779815	2.89923e-15
OTU629	OTU1010	0.696515	2.20618e-06
OTU629	OTU102	0.702651	1.70392e-11
OTU629	OTU105	0.620664	1.27912e-08
OTU629	OTU1389	0.632772	0.000394269
OTU629	OTU154	0.649294	1.59098e-09
OTU629	OTU175	0.642106	2.74043e-09
OTU629	OTU206	0.678934	1.43846e-10
OTU629	OTU207	0.667107	3.87725e-10
OTU629	OTU223	0.633812	5.04379e-09
OTU629	OTU257	0.65223	1.26877e-09
OTU629	OTU279	0.658348	7.85512e-10
OTU629	OTU2902	0.633191	0.000382546
OTU629	OTU2925	0.626353	0.000622611
OTU629	OTU320	0.62541	9.18728e-09
OTU629	OTU331	0.718901	3.48805e-12
OTU629	OTU353	0.637034	3.98829e-09
OTU629	OTU375	0.757254	5.10508e-14
OTU629	OTU420	0.703122	1.62983e-11
OTU629	OTU469	0.63855	3.56774e-09
OTU629	OTU558	0.663205	5.32558e-10
OTU629	OTU569	0.691591	4.72558e-11
OTU629	OTU591	0.756045	5.90117e-14
OTU629	OTU686	0.67283	1.75997e-05
OTU629	OTU704	0.632787	0.000393865
OTU629	OTU76	0.677536	1.6213e-10
OTU629	OTU787	0.638592	0.000258203
OTU629	OTU827	0.653991	8.04843e-05
OTU629	OTU858	0.67705	1.23293e-05
OTU629	OTU89	0.675083	1.99669e-10
OTU629	OTU963	0.733091	5.83756e-08
OTU799	OTU1004	0.718029	2.79139e-07
OTU799	OTU1067	0.739048	3.05243e-08
OTU799	OTU1084	0.655743	7.0184e-05
OTU799	OTU1247	0.63935	0.000244165
OTU799	OTU1596	0.661549	4.4314e-05
OTU799	OTU168	0.607316	3.1514e-08
OTU799	OTU171	0.849338	2.91046e-20
OTU799	OTU174	0.838564	2.44997e-19
OTU799	OTU18	0.648688	1.66657e-09
OTU799	OTU186	0.764795	2.02813e-14
OTU799	OTU213	0.709237	9.07597e-12
OTU799	OTU252	0.649138	1.61019e-09
OTU799	OTU277	0.636518	4.14183e-09
OTU799	OTU298	0.666591	4.04475e-10
OTU799	OTU312	0.722067	2.52785e-12
OTU799	OTU315	0.727593	1.42576e-12
OTU799	OTU330	0.679645	1.35331e-10
OTU799	OTU35	0.62737	8.00087e-09
OTU799	OTU383	0.828049	1.69453e-18
OTU799	OTU407	0.73584	5.90828e-13
OTU799	OTU409	0.656514	9.07973e-10
OTU799	OTU41	0.753766	7.73714e-14
OTU799	OTU451	0.800589	1.50787e-16
OTU799	OTU51	0.788397	8.89887e-16
OTU799	OTU62	0.673901	2.2058e-10
OTU799	OTU71	0.796505	2.76976e-16
OTU799	OTU747	0.721589	2.65455e-12
OTU799	OTU774	0.710621	7.93363e-12
OTU799	OTU8	0.8618	1.99286e-21
OTU799	OTU857	0.661113	4.58829e-05
OTU799	OTU95	0.654638	1.05192e-09
OTU558	OTU1010	0.647078	0.00013697
OTU558	OTU102	0.705437	1.30813e-11
OTU558	OTU105	0.711608	7.20418e-12
OTU558	OTU154	0.745281	2.06832e-13
OTU558	OTU175	0.774583	5.80642e-15
OTU558	OTU203	0.687921	6.56348e-11
OTU558	OTU206	0.665076	4.57662e-10
OTU558	OTU207	0.716156	4.59537e-12
OTU558	OTU223	0.665802	4.31369e-10
OTU558	OTU257	0.684125	9.17414e-11
OTU558	OTU262	0.736525	5.48306e-13
OTU558	OTU320	0.691685	4.68589e-11
OTU558	OTU331	0.687219	6.98561e-11
OTU558	OTU353	0.71423	5.5649e-12
OTU558	OTU375	0.703804	1.52793e-11
OTU558	OTU420	0.695851	3.20766e-11
OTU558	OTU455	0.649442	1.57306e-09
OTU558	OTU460	0.771846	8.28896e-15
OTU558	OTU469	0.66707	3.88903e-10
OTU558	OTU569	0.724488	1.44494e-07
OTU558	OTU591	0.708101	7.41504e-07
OTU558	OTU629	0.663205	3.87889e-05
OTU558	OTU686	0.670551	2.12773e-05
OTU558	OTU704	0.625189	0.000675665
OTU558	OTU76	0.784833	1.46281e-15
OTU558	OTU787	0.691067	3.61965e-06
OTU558	OTU827	0.656448	6.64104e-05
OTU558	OTU89	0.685678	8.00455e-11
OTU558	OTU963	0.779668	2.17632e-10
OTU708	OTU1136	0.632119	0.000413219
OTU708	OTU168	0.733584	7.54211e-13
OTU708	OTU171	0.678277	1.52184e-10
OTU708	OTU174	0.675414	1.94149e-10
OTU708	OTU186	0.712343	6.70287e-12
OTU708	OTU197	0.79232	5.09154e-16
OTU708	OTU213	0.687506	6.81022e-11
OTU708	OTU224	0.669178	3.26987e-10
OTU708	OTU252	0.852683	1.45188e-20
OTU708	OTU277	0.888258	2.51398e-24
OTU708	OTU298	0.853384	1.25241e-20
OTU708	OTU312	0.653222	1.17478e-09
OTU708	OTU315	0.678129	1.54122e-10
OTU708	OTU32	0.716412	4.47908e-12
OTU708	OTU383	0.601966	4.47163e-08
OTU708	OTU407	0.672052	2.57557e-10
OTU708	OTU409	0.702423	1.74092e-11
OTU708	OTU41	0.725528	1.76898e-12
OTU708	OTU470	0.615383	1.83672e-08
OTU708	OTU51	0.750588	1.12331e-13
OTU708	OTU549	0.605921	3.45476e-08
OTU708	OTU610	0.639568	3.30941e-09
OTU708	OTU62	0.889528	1.75084e-24
OTU708	OTU635	0.693289	4.05267e-11
OTU708	OTU71	0.739954	3.76024e-13
OTU708	OTU747	0.64882	0.00011995
OTU708	OTU8	0.62707	8.17257e-09
OTU708	OTU80	0.608348	2.94372e-08
OTU708	OTU801	0.67859	1.08131e-05
OTU708	OTU857	0.761079	2.36034e-09
OTU708	OTU95	0.870262	2.76773e-22
OTU213	OTU1004	0.698754	1.7942e-06
OTU213	OTU1067	0.852306	1.15982e-15
OTU213	OTU1084	0.67181	1.91633e-05
OTU213	OTU168	0.644263	2.33131e-09
OTU213	OTU171	0.849407	2.86949e-20
OTU213	OTU174	0.885511	5.41773e-24
OTU213	OTU186	0.968765	2.66974e-42
OTU213	OTU224	0.767454	1.06835e-09
OTU213	OTU252	0.860232	2.09031e-16
OTU213	OTU277	0.808949	3.06057e-12
OTU213	OTU298	0.74717	1.225e-08
OTU213	OTU312	0.939652	4.71126e-28
OTU213	OTU315	0.928444	1.18108e-25
OTU213	OTU32	0.611598	2.37069e-08
OTU213	OTU383	0.826214	1.72773e-13
OTU213	OTU407	0.808861	3.10355e-12
OTU213	OTU409	0.720469	2.18159e-07
OTU213	OTU41	0.967637	8.61041e-42
OTU213	OTU451	0.743534	1.85138e-08
OTU213	OTU470	0.721433	1.97753e-07
OTU213	OTU51	0.930207	7.13002e-31
OTU213	OTU62	0.843153	1.00831e-19
OTU213	OTU708	0.687506	4.97432e-06
OTU213	OTU71	0.930502	6.21902e-31
OTU213	OTU747	0.896694	1.5402e-20
OTU213	OTU799	0.709237	6.64442e-07
OTU213	OTU8	0.735656	6.02722e-13
OTU213	OTU80	0.600016	5.0716e-08
OTU213	OTU857	0.796992	1.89882e-11
OTU213	OTU95	0.85689	5.90792e-21
OTU451	OTU1004	0.830842	7.5743e-14
OTU451	OTU1067	0.65523	7.30618e-05
OTU451	OTU1269	0.62366	0.000751829
OTU451	OTU1596	0.757933	3.45846e-09
OTU451	OTU171	0.916523	2.2946e-28
OTU451	OTU174	0.902013	3.87602e-26
OTU451	OTU18	0.648431	1.69963e-09
OTU451	OTU186	0.808704	4.31676e-17
OTU451	OTU197	0.619806	1.35722e-08
OTU451	OTU213	0.743534	2.52036e-13
OTU451	OTU252	0.701478	1.90273e-11
OTU451	OTU277	0.695451	3.32752e-11
OTU451	OTU298	0.717765	3.91114e-12
OTU451	OTU312	0.753146	8.3245e-14
OTU451	OTU315	0.711858	7.0301e-12
OTU451	OTU330	0.740439	3.56336e-13
OTU451	OTU383	0.909197	3.4051e-27
OTU451	OTU407	0.721316	2.72966e-12
OTU451	OTU409	0.690816	5.067e-11
OTU451	OTU41	0.772489	7.6273e-15
OTU451	OTU51	0.819367	7.59982e-18
OTU451	OTU62	0.731759	9.17327e-13
OTU451	OTU71	0.807846	4.94092e-17
OTU451	OTU747	0.687079	5.16601e-06
OTU451	OTU774	0.693885	2.80558e-06
OTU451	OTU799	0.800589	1.11091e-11
OTU451	OTU8	0.933133	1.78104e-31
OTU451	OTU857	0.711216	5.48179e-07
OTU451	OTU95	0.724479	1.97226e-12
OTU1010	OTU102	0.73953	3.94101e-13
OTU1010	OTU105	0.660999	6.35942e-10
OTU1010	OTU129	0.614901	1.89774e-08
OTU1010	OTU154	0.642187	2.72405e-09
OTU1010	OTU175	0.645787	2.07808e-09
OTU1010	OTU207	0.605347	3.58729e-08
OTU1010	OTU223	0.651363	1.3568e-09
OTU1010	OTU249	0.61608	1.75168e-08
OTU1010	OTU257	0.707803	1.04261e-11
OTU1010	OTU2602	0.689563	4.14232e-06
OTU1010	OTU265	0.676554	1.76255e-10
OTU1010	OTU279	0.724606	1.94652e-12
OTU1010	OTU2902	0.622076	0.00083935
OTU1010	OTU320	0.642765	2.60869e-09
OTU1010	OTU331	0.686405	7.50711e-11
OTU1010	OTU38	0.635284	4.53225e-09
OTU1010	OTU412	0.724506	1.9668e-12
OTU1010	OTU420	0.714756	5.28218e-12
OTU1010	OTU469	0.65551	9.82526e-10
OTU1010	OTU529	0.622232	1.14738e-08
OTU1010	OTU558	0.647078	1.88428e-09
OTU1010	OTU563	0.617417	1.59902e-08
OTU1010	OTU569	0.648836	1.6478e-09
OTU1010	OTU591	0.738051	4.63927e-13
OTU1010	OTU629	0.696515	3.01787e-11
OTU1010	OTU686	0.676323	1.79748e-10
OTU1010	OTU704	0.673248	2.33014e-10
OTU1010	OTU76	0.66408	4.96187e-10
OTU1010	OTU858	0.801749	1.26563e-16
OTU1010	OTU89	0.610888	2.48607e-08
OTU1010	OTU963	0.689548	5.6774e-11
OTU223	OTU1010	0.651363	9.86729e-05
OTU223	OTU102	0.688978	5.97421e-11
OTU223	OTU105	0.8445	7.72844e-20
OTU223	OTU154	0.698732	2.45875e-11
OTU223	OTU175	0.811885	2.60111e-17
OTU223	OTU203	0.681122	1.19139e-10
OTU223	OTU206	0.773421	6.75773e-15
OTU223	OTU207	0.695231	3.395e-11
OTU223	OTU257	0.63351	0.000373843
OTU223	OTU262	0.66607	3.07516e-05
OTU223	OTU331	0.755433	4.6663e-09
OTU223	OTU353	0.660217	4.92835e-05
OTU223	OTU375	0.666774	2.9034e-05
OTU223	OTU412	0.695207	2.48722e-06
OTU223	OTU420	0.802968	7.74726e-12
OTU223	OTU455	0.685329	6.02771e-06
OTU223	OTU460	0.661504	4.44721e-05
OTU223	OTU469	0.755573	4.58892e-09
OTU223	OTU534	0.700126	1.57927e-06
OTU223	OTU558	0.665802	3.14291e-05
OTU223	OTU569	0.698642	1.81282e-06
OTU223	OTU591	0.671014	2.04767e-05
OTU223	OTU629	0.633812	0.000365781
OTU223	OTU686	0.724741	1.40772e-07
OTU223	OTU76	0.758519	4.38343e-14
OTU223	OTU827	0.637488	0.000279971
OTU223	OTU858	0.698002	1.92349e-06
OTU223	OTU963	0.753164	6.10529e-09
OTU312	OTU1004	0.73063	7.59275e-08
OTU312	OTU1067	0.836755	2.54501e-14
OTU312	OTU1084	0.636226	0.000307038
OTU312	OTU1269	0.637976	0.000270127
OTU312	OTU168	0.60334	4.08968e-08
OTU312	OTU171	0.847017	4.6694e-20
OTU312	OTU174	0.881804	1.48096e-23
OTU312	OTU186	0.947056	8.95935e-35
OTU312	OTU213	0.939652	6.37543e-33
OTU312	OTU224	0.726615	1.57953e-12
OTU312	OTU252	0.851448	1.88095e-20
OTU312	OTU277	0.772018	8.10634e-15
OTU312	OTU298	0.71252	6.58743e-12
OTU312	OTU315	0.895008	2.57583e-20
OTU312	OTU383	0.850102	1.83512e-15
OTU312	OTU407	0.778691	2.48087e-10
OTU312	OTU409	0.676124	1.3338e-05
OTU312	OTU41	0.932177	2.82186e-31
OTU312	OTU451	0.753146	6.11792e-09
OTU312	OTU470	0.698619	1.81675e-06
OTU312	OTU51	0.898358	1.24425e-25
OTU312	OTU62	0.823536	3.73493e-18
OTU312	OTU708	0.653222	8.5449e-05
OTU312	OTU71	0.900668	5.98513e-26
OTU312	OTU747	0.852294	1.16287e-15
OTU312	OTU799	0.722067	1.85344e-07
OTU312	OTU8	0.763686	2.32813e-14
OTU312	OTU857	0.800586	1.11155e-11
OTU312	OTU95	0.839006	2.2518e-19
OTU375	OTU102	0.683657	9.55753e-11
OTU375	OTU105	0.71202	6.91903e-12
OTU375	OTU1328	0.67921	1.02538e-05
OTU375	OTU154	0.711453	7.3142e-12
OTU375	OTU1731	0.621958	0.000846172
OTU375	OTU175	0.691669	4.69256e-11
OTU375	OTU203	0.634464	4.81081e-09
OTU375	OTU206	0.711002	7.64429e-12
OTU375	OTU207	0.711809	7.06392e-12
OTU375	OTU223	0.666774	3.98452e-10
OTU375	OTU257	0.669848	3.09369e-10
OTU375	OTU262	0.633157	5.28843e-09
OTU375	OTU320	0.6462	2.01411e-09
OTU375	OTU331	0.668727	3.39402e-10
OTU375	OTU353	0.638572	3.56189e-09
OTU375	OTU420	0.70683	8.37967e-07
OTU375	OTU455	0.654401	7.79556e-05
OTU375	OTU460	0.693306	2.95704e-06
OTU375	OTU469	0.656431	6.64961e-05
OTU375	OTU558	0.703804	1.11791e-06
OTU375	OTU569	0.719037	2.52191e-07
OTU375	OTU591	0.6613	4.52005e-05
OTU375	OTU629	0.757254	3.75275e-09
OTU375	OTU76	0.737888	4.72299e-13
OTU375	OTU787	0.677435	1.19323e-05
OTU375	OTU827	0.673382	1.68039e-05
OTU375	OTU89	0.70863	9.62618e-12
OTU375	OTU963	0.719167	2.48901e-07
OTU469	OTU1010	0.65551	7.14797e-05
OTU469	OTU102	0.601763	4.53069e-08
OTU469	OTU105	0.737931	4.70051e-13
OTU469	OTU135	0.600198	5.01248e-08
OTU469	OTU154	0.731137	9.80277e-13
OTU469	OTU175	0.742002	2.9934e-13
OTU469	OTU203	0.727369	1.45973e-12
OTU469	OTU206	0.705179	1.34072e-11
OTU469	OTU207	0.736342	5.59385e-13
OTU469	OTU223	0.755573	6.24317e-14
OTU469	OTU262	0.709405	8.92989e-12
OTU469	OTU265	0.610156	2.61041e-08
OTU469	OTU320	0.654724	1.04489e-09
OTU469	OTU331	0.725851	1.71043e-12
OTU469	OTU353	0.747253	1.65151e-13
OTU469	OTU372	0.65006	1.50017e-09
OTU469	OTU375	0.656431	9.13898e-10
OTU469	OTU420	0.72261	2.39119e-12
OTU469	OTU455	0.718051	3.80015e-12
OTU469	OTU460	0.674484	2.1002e-10
OTU469	OTU558	0.66707	2.83394e-05
OTU469	OTU569	0.643041	0.000185638
OTU469	OTU591	0.742463	2.08803e-08
OTU469	OTU6	0.63254	5.52933e-09
OTU469	OTU629	0.63855	0.00025899
OTU469	OTU686	0.697798	1.96022e-06
OTU469	OTU76	0.75722	5.12649e-14
OTU469	OTU827	0.667815	2.66638e-05
OTU469	OTU963	0.731361	7.02494e-08
OTU827	OTU102	0.629179	7.03605e-09
OTU827	OTU105	0.710591	7.9568e-12
OTU827	OTU1389	0.703447	1.15622e-06
OTU827	OTU154	0.675156	1.98427e-10
OTU827	OTU175	0.680159	1.29468e-10
OTU827	OTU203	0.638371	3.61506e-09
OTU827	OTU206	0.720137	3.07778e-12
OTU827	OTU207	0.658567	7.71989e-10
OTU827	OTU223	0.637488	3.85751e-09
OTU827	OTU257	0.641472	2.87316e-09
OTU827	OTU262	0.649127	1.61154e-09
OTU827	OTU320	0.677147	1.67587e-10
OTU827	OTU331	0.703153	1.62494e-11
OTU827	OTU353	0.688297	6.34803e-11
OTU827	OTU372	0.659108	7.39522e-10
OTU827	OTU375	0.673382	2.30414e-10
OTU827	OTU420	0.661442	6.13777e-10
OTU827	OTU455	0.600721	4.84634e-08
OTU827	OTU460	0.710528	8.00578e-12
OTU827	OTU469	0.667815	3.65864e-10
OTU827	OTU558	0.656448	9.12695e-10
OTU827	OTU591	0.700928	2.00345e-11
OTU827	OTU629	0.653991	1.10643e-09
OTU827	OTU686	0.714895	5.20973e-12
OTU827	OTU76	0.723035	2.2889e-12
OTU827	OTU787	0.667875	3.64056e-10
OTU827	OTU89	0.665697	4.35103e-10
OTU827	OTU963	0.797496	1.76249e-11
OTU89	OTU102	0.818967	5.99207e-13
OTU89	OTU105	0.72789	1.01397e-07
OTU89	OTU1328	0.679584	9.92949e-06
OTU89	OTU154	0.638494	0.000260048
OTU89	OTU1694	0.631613	0.000428511
OTU89	OTU175	0.669355	2.34913e-05
OTU89	OTU206	0.657016	6.35129e-05
OTU89	OTU257	0.796789	1.95654e-11
OTU89	OTU279	0.697763	1.96638e-06
OTU89	OTU320	0.627493	0.000574585
OTU89	OTU331	0.657261	6.22967e-05
OTU89	OTU375	0.70863	7.04694e-07
OTU89	OTU420	0.721135	2.03863e-07
OTU89	OTU460	0.65745	6.13734e-05
OTU89	OTU529	0.745426	1.49449e-08
OTU89	OTU558	0.685678	5.84572e-06
OTU89	OTU560	0.635991	0.000312337
OTU89	OTU569	0.687702	4.88875e-06
OTU89	OTU591	0.750386	8.45185e-09
OTU89	OTU629	0.675083	1.45644e-05
OTU89	OTU704	0.67976	9.78065e-06
OTU89	OTU76	0.814515	1.6985e-17
OTU89	OTU827	0.665697	3.17007e-05
OTU89	OTU858	0.628869	0.000521265
OTU89	OTU963	0.70526	9.73535e-07
OTU203	OTU105	0.741284	3.24335e-13
OTU203	OTU135	0.668073	3.58162e-10
OTU203	OTU154	0.800194	1.60035e-16
OTU203	OTU175	0.721369	2.71505e-12
OTU203	OTU206	0.739347	2.95328e-08
OTU203	OTU207	0.813404	1.5001e-12
OTU203	OTU223	0.681122	8.69711e-06
OTU203	OTU227	0.640112	0.000230805
OTU203	OTU262	0.750073	8.76427e-09
OTU203	OTU320	0.717538	2.93265e-07
OTU203	OTU331	0.651925	9.44818e-05
OTU203	OTU353	0.712056	5.04988e-07
OTU203	OTU372	0.751585	7.34829e-09
OTU203	OTU375	0.634464	0.000348942
OTU203	OTU410	0.667224	2.79861e-05
OTU203	OTU420	0.635959	0.000313049
OTU203	OTU455	0.672284	1.84201e-05
OTU203	OTU460	0.646045	0.000148093
OTU203	OTU469	0.727369	1.07091e-07
OTU203	OTU558	0.687921	4.79429e-06
OTU203	OTU569	0.656795	6.46286e-05
OTU203	OTU591	0.638192	0.00026589
OTU203	OTU76	0.730434	1.05646e-12
OTU203	OTU827	0.638371	0.000262417
OTU203	OTU963	0.692327	3.23128e-06
OTU206	OTU102	0.669019	3.31321e-10
OTU206	OTU105	0.782908	1.90566e-15
OTU206	OTU154	0.742034	2.98266e-13
OTU206	OTU175	0.773049	7.09255e-15
OTU206	OTU203	0.739347	4.02146e-13
OTU206	OTU207	0.665947	3.10619e-05
OTU206	OTU223	0.773421	4.97187e-10
OTU206	OTU262	0.657424	6.15005e-05
OTU206	OTU320	0.675463	1.41047e-05
OTU206	OTU331	0.733451	5.61566e-08
OTU206	OTU353	0.746159	1.37497e-08
OTU206	OTU372	0.660133	4.96172e-05
OTU206	OTU375	0.711002	5.59799e-07
OTU206	OTU420	0.686399	5.48591e-06
OTU206	OTU455	0.714461	3.98493e-07
OTU206	OTU460	0.697767	1.96567e-06
OTU206	OTU469	0.705179	9.81042e-07
OTU206	OTU558	0.665076	3.33421e-05
OTU206	OTU569	0.626407	0.000620246
OTU206	OTU591	0.705715	9.32176e-07
OTU206	OTU629	0.678934	1.04985e-05
OTU206	OTU686	0.676247	1.31992e-05
OTU206	OTU76	0.798181	2.16185e-16
OTU206	OTU827	0.720137	2.25626e-07
OTU206	OTU89	0.657016	8.72777e-10
OTU206	OTU963	0.788927	6.07998e-11
OTU315	OTU1004	0.657592	6.06897e-05
OTU315	OTU1067	0.847416	3.17813e-15
OTU315	OTU1084	0.661381	4.49117e-05
OTU315	OTU171	0.835941	4.01974e-19
OTU315	OTU174	0.867888	4.88242e-22
OTU315	OTU186	0.920236	5.31126e-29
OTU315	OTU213	0.928444	1.59845e-30
OTU315	OTU224	0.694425	3.65466e-11
OTU315	OTU252	0.811577	2.73305e-17
OTU315	OTU277	0.746856	1.72831e-13
OTU315	OTU298	0.706794	1.14887e-11
OTU315	OTU312	0.895008	3.48792e-25
OTU315	OTU383	0.820703	4.47132e-13
OTU315	OTU407	0.816362	9.24502e-13
OTU315	OTU409	0.708079	7.43129e-07
OTU315	OTU41	0.925076	7.06002e-30
OTU315	OTU451	0.711858	5.14884e-07
OTU315	OTU470	0.646536	0.000142707
OTU315	OTU51	0.899336	9.14718e-26
OTU315	OTU62	0.780412	2.67493e-15
OTU315	OTU708	0.678129	1.12472e-05
OTU315	OTU71	0.89893	1.03994e-25
OTU315	OTU747	0.901251	3.66489e-21
OTU315	OTU799	0.727593	1.04602e-07
OTU315	OTU8	0.737296	5.03964e-13
OTU315	OTU857	0.736609	3.98866e-08
OTU315	OTU95	0.778407	3.50127e-15
OTU747	OTU1004	0.644247	0.000169587
OTU747	OTU1067	0.841782	9.72658e-15
OTU747	OTU1084	0.671174	2.02055e-05
OTU747	OTU171	0.787402	1.02326e-15
OTU747	OTU174	0.829909	1.2152e-18
OTU747	OTU186	0.88217	1.34309e-23
OTU747	OTU213	0.896694	2.08553e-25
OTU747	OTU224	0.742252	2.91065e-13
OTU747	OTU252	0.779097	3.1924e-15
OTU747	OTU277	0.735924	5.85407e-13
OTU747	OTU298	0.691471	4.77703e-11
OTU747	OTU312	0.852294	1.57585e-20
OTU747	OTU315	0.901251	4.96195e-26
OTU747	OTU383	0.778985	3.24085e-15
OTU747	OTU407	0.802157	1.18954e-16
OTU747	OTU409	0.664087	4.95912e-10
OTU747	OTU41	0.913691	6.69741e-28
OTU747	OTU451	0.687079	7.07285e-11
OTU747	OTU470	0.646765	1.92961e-09
OTU747	OTU51	0.880083	2.33566e-23
OTU747	OTU62	0.769236	1.15862e-14
OTU747	OTU708	0.64882	1.64977e-09
OTU747	OTU71	0.882112	1.36409e-23
OTU747	OTU799	0.721589	1.94632e-07
OTU747	OTU8	0.694868	3.50957e-11
OTU747	OTU857	0.726825	1.13361e-07
OTU747	OTU95	0.759118	4.07666e-14
OTU262	OTU105	0.712764	6.43129e-12
OTU262	OTU128	0.680755	1.22981e-10
OTU262	OTU135	0.67221	2.54185e-10
OTU262	OTU154	0.785015	1.42648e-15
OTU262	OTU175	0.746194	1.86412e-13
OTU262	OTU203	0.750073	1.19271e-13
OTU262	OTU206	0.657424	8.45088e-10
OTU262	OTU207	0.792234	5.15525e-16
OTU262	OTU223	0.66607	4.22041e-10
OTU262	OTU320	0.670458	2.14426e-05
OTU262	OTU331	0.754776	5.04512e-09
OTU262	OTU353	0.778482	2.55115e-10
OTU262	OTU372	0.751433	7.48e-09
OTU262	OTU375	0.633157	0.000383485
OTU262	OTU420	0.656734	6.49379e-05
OTU262	OTU455	0.689062	4.33169e-06
OTU262	OTU460	0.792198	3.81569e-11
OTU262	OTU469	0.709405	6.53775e-07
OTU262	OTU558	0.736525	4.0255e-08
OTU262	OTU569	0.628554	0.000533055
OTU262	OTU591	0.645236	0.00015742
OTU262	OTU6	0.704743	1.39753e-11
OTU262	OTU76	0.749231	1.31506e-13
OTU262	OTU787	0.665364	3.2572e-05
OTU262	OTU827	0.649127	0.000117175
OTU262	OTU963	0.743098	1.94447e-08
OTU32	OTU1023	0.678012	1.13599e-05
OTU32	OTU1136	0.642237	0.000197114
OTU32	OTU168	0.868014	3.49744e-17
OTU32	OTU18	0.745736	1.96387e-13
OTU32	OTU186	0.62319	0.000776866
OTU32	OTU197	0.696882	2.13285e-06
OTU32	OTU224	0.788816	6.17571e-11
OTU32	OTU252	0.672555	1.80076e-05
OTU32	OTU277	0.793398	3.20965e-11
OTU32	OTU298	0.733238	5.74623e-08
OTU32	OTU35	0.64738	0.000133856
OTU32	OTU407	0.67604	1.34326e-05
OTU32	OTU409	0.673945	1.6029e-05
OTU32	OTU41	0.691377	3.52001e-06
OTU32	OTU470	0.72134	1.99649e-07
OTU32	OTU51	0.715302	3.66605e-07
OTU32	OTU549	0.774759	4.17457e-10
OTU32	OTU62	0.748828	1.01227e-08
OTU32	OTU708	0.716412	3.28214e-07
OTU32	OTU71	0.719667	2.3663e-07
OTU32	OTU739	0.632717	0.000395836
OTU32	OTU801	0.626604	0.000611712
OTU32	OTU857	0.649964	0.000109895
OTU32	OTU949	0.634698	0.000343075
OTU32	OTU95	0.717054	3.07822e-07
OTU470	OTU126	0.626938	8.24939e-09
OTU470	OTU168	0.852082	1.64728e-20
OTU470	OTU171	0.627441	7.9605e-09
OTU470	OTU174	0.681775	1.1259e-10
OTU470	OTU186	0.714928	5.19269e-12
OTU470	OTU188	0.647645	1.80466e-09
OTU470	OTU213	0.721433	2.69716e-12
OTU470	OTU224	0.917948	1.31913e-28
OTU470	OTU228	0.605188	3.6249e-08
OTU470	OTU252	0.797751	2.30422e-16
OTU470	OTU277	0.714506	5.41475e-12
OTU470	OTU298	0.646187	2.01608e-09
OTU470	OTU312	0.698619	2.48465e-11
OTU470	OTU315	0.646536	1.96339e-09
OTU470	OTU32	0.72134	2.72309e-12
OTU470	OTU383	0.648474	1.69401e-09
OTU470	OTU41	0.734373	6.92655e-13
OTU470	OTU51	0.670944	2.82465e-10
OTU470	OTU62	0.770419	9.95948e-15
OTU470	OTU71	0.674076	2.1736e-10
OTU470	OTU747	0.646765	0.000140259
OTU470	OTU753	0.726261	1.20227e-07
OTU470	OTU80	0.776098	4.75751e-15
OTU470	OTU857	0.714348	4.02998e-07
OTU470	OTU95	0.778392	3.5082e-15
OTU529	OTU1010	0.622232	0.000830336
OTU529	OTU102	0.806212	6.37817e-17
OTU529	OTU109	0.703298	1.60288e-11
OTU529	OTU126	0.623168	1.07497e-08
OTU529	OTU129	0.701604	1.88041e-11
OTU529	OTU1489	0.641886	0.000202331
OTU529	OTU188	0.623863	1.02399e-08
OTU529	OTU228	0.636123	4.26312e-09
OTU529	OTU249	0.662637	5.57533e-10
OTU529	OTU257	0.765325	1.8982e-14
OTU529	OTU279	0.710094	8.35138e-12
OTU529	OTU320	0.661318	6.1987e-10
OTU529	OTU331	0.657903	8.13656e-10
OTU529	OTU420	0.703713	1.54111e-11
OTU529	OTU508	0.605606	3.52686e-08
OTU529	OTU563	0.703563	1.1437e-06
OTU529	OTU569	0.717629	2.90594e-07
OTU529	OTU591	0.684444	6.51422e-06
OTU529	OTU676	0.709002	6.79779e-07
OTU529	OTU704	0.698454	1.84465e-06
OTU529	OTU707	0.624343	0.000716804
OTU529	OTU748	0.620765	0.000918993
OTU529	OTU76	0.712203	6.796e-12
OTU529	OTU858	0.685133	6.13248e-06
OTU529	OTU89	0.745426	2.03437e-13
OTU197	OTU1336	0.625601	0.000656441
OTU197	OTU168	0.704788	1.39159e-11
OTU197	OTU171	0.668495	3.45954e-10
OTU197	OTU174	0.616581	1.69299e-08
OTU197	OTU18	0.67746	1.63178e-10
OTU197	OTU186	0.630052	6.61086e-09
OTU197	OTU252	0.712212	4.97367e-07
OTU197	OTU277	0.795176	2.47888e-11
OTU197	OTU298	0.864549	7.86077e-17
OTU197	OTU32	0.696882	2.91747e-11
OTU197	OTU407	0.638154	0.000266619
OTU197	OTU409	0.694522	2.64748e-06
OTU197	OTU41	0.638155	3.67297e-09
OTU197	OTU451	0.619806	0.000981704
OTU197	OTU51	0.71048	8.04312e-12
OTU197	OTU549	0.659715	5.12952e-05
OTU197	OTU62	0.780351	2.69697e-15
OTU197	OTU635	0.655036	7.41798e-05
OTU197	OTU708	0.79232	3.74931e-11
OTU197	OTU71	0.702649	1.70418e-11
OTU197	OTU739	0.620846	0.000913837
OTU197	OTU8	0.65711	8.6627e-10
OTU197	OTU801	0.688073	4.73004e-06
OTU197	OTU857	0.688074	4.72992e-06
OTU197	OTU95	0.748992	1.35189e-13
OTU353	OTU102	0.61376	2.04989e-08
OTU353	OTU105	0.67838	1.50843e-10
OTU353	OTU154	0.714369	5.48898e-12
OTU353	OTU175	0.7377	4.82137e-13
OTU353	OTU203	0.712056	6.89451e-12
OTU353	OTU206	0.746159	1.87158e-13
OTU353	OTU207	0.706947	1.13204e-11
OTU353	OTU223	0.660217	6.76952e-10
OTU353	OTU262	0.778482	3.46666e-15
OTU353	OTU320	0.642752	2.61138e-09
OTU353	OTU331	0.709716	8.66424e-12
OTU353	OTU372	0.727488	1.05761e-07
OTU353	OTU375	0.638572	0.000258568
OTU353	OTU455	0.642491	0.000193413
OTU353	OTU460	0.737171	3.75124e-08
OTU353	OTU469	0.747253	1.21342e-08
OTU353	OTU558	0.71423	4.07696e-07
OTU353	OTU591	0.632482	0.000402563
OTU353	OTU629	0.637034	0.00028945
OTU353	OTU76	0.753501	7.98346e-14
OTU353	OTU787	0.624921	0.000688435
OTU353	OTU827	0.688297	4.63724e-06
OTU353	OTU963	0.712618	4.77928e-07
OTU168	OTU171	0.644445	0.000167084
OTU168	OTU174	0.643787	0.000175554
OTU168	OTU186	0.656433	6.64876e-05
OTU168	OTU197	0.704788	1.01824e-06
OTU168	OTU213	0.644263	0.000169384
OTU168	OTU224	0.838122	1.96568e-14
OTU168	OTU252	0.762282	2.03612e-09
OTU168	OTU277	0.78638	8.68881e-11
OTU168	OTU298	0.737254	3.71735e-08
OTU168	OTU32	0.868014	4.73819e-22
OTU168	OTU41	0.709286	9.03364e-12
OTU168	OTU470	0.852082	1.21556e-15
OTU168	OTU51	0.693641	3.92518e-11
OTU168	OTU53	0.629286	6.9827e-09
OTU168	OTU549	0.674025	1.59217e-05
OTU168	OTU62	0.802458	1.13634e-16
OTU168	OTU708	0.733584	5.53614e-08
OTU168	OTU71	0.695485	3.31708e-11
OTU168	OTU8	0.607339	3.14665e-08
OTU168	OTU80	0.78761	9.93795e-16
OTU168	OTU857	0.712006	5.07453e-07
OTU168	OTU949	0.666434	2.98527e-05
OTU168	OTU95	0.779019	3.22626e-15
OTU686	OTU1010	0.676323	1.31142e-05
OTU686	OTU102	0.67838	1.50839e-10
OTU686	OTU105	0.670381	2.95988e-10
OTU686	OTU154	0.647833	1.77899e-09
OTU686	OTU175	0.694597	3.59774e-11
OTU686	OTU206	0.676247	1.80915e-10
OTU686	OTU207	0.633798	5.04879e-09
OTU686	OTU223	0.724741	1.9195e-12
OTU686	OTU257	0.60475	3.7302e-08
OTU686	OTU320	0.681937	1.11013e-10
OTU686	OTU331	0.705703	1.27537e-11
OTU686	OTU375	0.604454	3.80309e-08
OTU686	OTU412	0.708506	9.74178e-12
OTU686	OTU420	0.746516	1.79673e-13
OTU686	OTU460	0.624627	9.70702e-09
OTU686	OTU469	0.697798	2.68105e-11
OTU686	OTU529	0.603274	4.10739e-08
OTU686	OTU558	0.670551	2.91846e-10
OTU686	OTU563	0.601973	4.46964e-08
OTU686	OTU569	0.723575	2.16509e-12
OTU686	OTU591	0.677748	1.59215e-10
OTU686	OTU629	0.67283	2.41339e-10
OTU686	OTU76	0.663563	5.17374e-10
OTU686	OTU827	0.714895	3.81722e-07
OTU686	OTU858	0.751606	7.33104e-09
OTU686	OTU963	0.737032	3.8087e-08
OTU1004	OTU1067	0.640149	0.00023018
OTU1004	OTU1596	0.693586	2.88282e-06
OTU1004	OTU171	0.842733	1.09495e-19
OTU1004	OTU174	0.841124	1.49818e-19
OTU1004	OTU186	0.730893	1.00611e-12
OTU1004	OTU213	0.698754	2.45371e-11
OTU1004	OTU252	0.699532	2.28253e-11
OTU1004	OTU277	0.659203	7.33924e-10
OTU1004	OTU298	0.646177	2.01764e-09
OTU1004	OTU312	0.73063	1.03463e-12
OTU1004	OTU315	0.657592	8.33914e-10
OTU1004	OTU383	0.849353	2.90157e-20
OTU1004	OTU407	0.646698	1.93941e-09
OTU1004	OTU41	0.743342	2.57537e-13
OTU1004	OTU451	0.830842	1.02708e-18
OTU1004	OTU470	0.608933	2.83163e-08
OTU1004	OTU51	0.730912	1.00406e-12
OTU1004	OTU62	0.700714	2.04402e-11
OTU1004	OTU71	0.721042	2.807e-12
OTU1004	OTU747	0.644247	2.33414e-09
OTU1004	OTU799	0.718029	3.80859e-12
OTU1004	OTU8	0.824532	3.14318e-18
OTU1004	OTU857	0.703821	1.5254e-11
OTU1004	OTU95	0.688317	6.33659e-11
OTU224	OTU1336	0.620365	0.00094469
OTU224	OTU168	0.838122	2.665e-19
OTU224	OTU171	0.618684	1.4661e-08
OTU224	OTU174	0.674071	2.17442e-10
OTU224	OTU186	0.750149	1.18226e-13
OTU224	OTU213	0.767454	1.45256e-14
OTU224	OTU252	0.829897	8.98119e-14
OTU224	OTU277	0.769131	8.63674e-10
OTU224	OTU298	0.656042	6.85572e-05
OTU224	OTU312	0.726615	1.1587e-07
OTU224	OTU315	0.694425	2.67115e-06
OTU224	OTU32	0.788816	8.38771e-16
OTU224	OTU383	0.622727	0.000802242
OTU224	OTU41	0.794934	3.48649e-16
OTU224	OTU470	0.917948	9.74507e-24
OTU224	OTU51	0.710662	7.9017e-12
OTU224	OTU62	0.81202	2.54505e-17
OTU224	OTU708	0.669178	2.38357e-05
OTU224	OTU71	0.711544	7.24933e-12
OTU224	OTU747	0.742252	2.1379e-08
OTU224	OTU753	0.624742	0.000697117
OTU224	OTU80	0.768617	1.25356e-14
OTU224	OTU857	0.728187	9.8285e-08
OTU224	OTU95	0.812785	2.24962e-17
OTU455	OTU105	0.723868	2.1007e-12
OTU455	OTU154	0.751738	9.82268e-14
OTU455	OTU175	0.735397	6.19913e-13
OTU455	OTU203	0.672284	2.52604e-10
OTU455	OTU206	0.714461	5.43892e-12
OTU455	OTU207	0.69179	4.64156e-11
OTU455	OTU223	0.685329	8.25398e-11
OTU455	OTU262	0.689062	5.92944e-11
OTU455	OTU320	0.637031	3.98907e-09
OTU455	OTU331	0.69997	2.19115e-11
OTU455	OTU353	0.642491	2.66269e-09
OTU455	OTU372	0.683617	9.59039e-11
OTU455	OTU375	0.654401	1.07163e-09
OTU455	OTU420	0.726132	1.66117e-12
OTU455	OTU460	0.629693	0.000491594
OTU455	OTU469	0.718051	2.78528e-07
OTU455	OTU558	0.649442	0.000114385
OTU455	OTU569	0.620589	0.000930179
OTU455	OTU591	0.712868	4.66334e-07
OTU455	OTU6	0.614248	1.98346e-08
OTU455	OTU76	0.765347	1.8931e-14
OTU455	OTU89	0.604392	3.81851e-08
OTU455	OTU963	0.727154	1.09521e-07
OTU455	OTU967	0.67566	1.3872e-05
OTU1067	OTU1004	0.640149	3.16992e-09
OTU1067	OTU171	0.755783	6.08892e-14
OTU1067	OTU174	0.768358	1.29551e-14
OTU1067	OTU186	0.829824	1.23399e-18
OTU1067	OTU213	0.852306	1.5717e-20
OTU1067	OTU224	0.613102	2.14284e-08
OTU1067	OTU252	0.720478	2.97289e-12
OTU1067	OTU277	0.678075	1.54835e-10
OTU1067	OTU298	0.64571	2.09023e-09
OTU1067	OTU312	0.836755	3.45053e-19
OTU1067	OTU315	0.847416	4.30752e-20
OTU1067	OTU383	0.705839	1.25884e-11
OTU1067	OTU407	0.725988	1.6863e-12
OTU1067	OTU409	0.660689	6.5193e-10
OTU1067	OTU41	0.837489	3.00421e-19
OTU1067	OTU451	0.65523	1.00429e-09
OTU1067	OTU51	0.814424	1.72401e-17
OTU1067	OTU62	0.718599	3.59614e-12
OTU1067	OTU71	0.826908	2.07378e-18
OTU1067	OTU747	0.841782	1.31852e-19
OTU1067	OTU799	0.739048	4.15653e-13
OTU1067	OTU8	0.677827	1.5815e-10
OTU1067	OTU857	0.719941	3.13966e-12
OTU1067	OTU95	0.71676	4.32619e-12
OTU18	OTU1269	0.627025	0.000593853
OTU18	OTU171	0.703465	1.15426e-06
OTU18	OTU174	0.644355	0.000168224
OTU18	OTU186	0.63537	0.00032677
OTU18	OTU197	0.67746	1.19069e-05
OTU18	OTU277	0.680873	8.88614e-06
OTU18	OTU298	0.701759	1.35545e-06
OTU18	OTU32	0.745736	1.44274e-08
OTU18	OTU330	0.775845	3.61957e-10
OTU18	OTU35	0.838749	1.74448e-14
OTU18	OTU407	0.759492	2.86409e-09
OTU18	OTU409	0.805803	5.008e-12
OTU18	OTU41	0.657933	5.90772e-05
OTU18	OTU451	0.648431	0.000123565
OTU18	OTU51	0.770317	7.42271e-10
OTU18	OTU62	0.643361	0.000181244
OTU18	OTU71	0.758865	3.0904e-09
OTU18	OTU739	0.63424	0.000354634
OTU18	OTU774	0.642799	0.00018902
OTU18	OTU799	0.648688	0.000121168
OTU18	OTU8	0.740827	3.41286e-13
OTU18	OTU959	0.631118	0.000443971
OTU787	OTU102	0.643037	2.55614e-09
OTU787	OTU105	0.647612	1.80921e-09
OTU787	OTU154	0.697239	2.82299e-11
OTU787	OTU175	0.686228	7.62553e-11
OTU787	OTU203	0.609097	2.80093e-08
OTU787	OTU207	0.710946	7.6862e-12
OTU787	OTU223	0.616768	1.67153e-08
OTU787	OTU257	0.640072	3.18816e-09
OTU787	OTU262	0.665364	4.47074e-10
OTU787	OTU320	0.704783	1.39221e-11
OTU787	OTU331	0.730482	1.05107e-12
OTU787	OTU353	0.624921	9.50824e-09
OTU787	OTU375	0.677435	1.63528e-10
OTU787	OTU420	0.677253	1.66085e-10
OTU787	OTU460	0.778337	3.53415e-15
OTU787	OTU469	0.605808	3.48044e-08
OTU787	OTU558	0.691067	4.95415e-11
OTU787	OTU569	0.681047	1.19919e-10
OTU787	OTU591	0.660584	6.57407e-10
OTU787	OTU629	0.638592	3.55676e-09
OTU787	OTU76	0.679697	1.34728e-10
OTU787	OTU827	0.667875	2.65324e-05
OTU787	OTU963	0.738896	3.10413e-08
OTU279	OTU1010	0.724606	1.42752e-07
OTU279	OTU102	0.751436	1.01758e-13
OTU279	OTU109	0.702198	1.77827e-11
OTU279	OTU126	0.687662	6.71645e-11
OTU279	OTU129	0.619555	1.38086e-08
OTU279	OTU188	0.709383	8.94858e-12
OTU279	OTU228	0.635359	4.50765e-09
OTU279	OTU2287	0.628208	0.000546261
OTU279	OTU2309	0.624842	0.00069226
OTU279	OTU249	0.644321	2.32125e-09
OTU279	OTU257	0.726228	1.64463e-12
OTU279	OTU38	0.704998	1.36407e-11
OTU279	OTU529	0.710094	6.11496e-07
OTU279	OTU560	0.675412	1.4165e-05
OTU279	OTU563	0.650155	0.000108299
OTU279	OTU591	0.631263	0.000439405
OTU279	OTU629	0.658348	5.71732e-05
OTU279	OTU704	0.76704	1.12561e-09
OTU279	OTU858	0.713983	4.17791e-07
OTU279	OTU89	0.697763	2.68955e-11
OTU80	OTU111	0.665295	3.27533e-05
OTU80	OTU126	0.640422	0.000225584
OTU80	OTU146	0.760571	2.51139e-09
OTU80	OTU168	0.78761	7.31672e-11
OTU80	OTU186	0.621728	0.000859795
OTU80	OTU188	0.648732	0.000120757
OTU80	OTU198	0.670163	2.19718e-05
OTU80	OTU224	0.768617	9.22032e-10
OTU80	OTU228	0.625085	0.000680604
OTU80	OTU252	0.724533	1.43823e-07
OTU80	OTU26	0.686648	7.34771e-11
OTU80	OTU277	0.659747	5.11645e-05
OTU80	OTU32	0.608928	2.83252e-08
OTU80	OTU41	0.614085	2.00539e-08
OTU80	OTU470	0.776098	3.50057e-10
OTU80	OTU486	0.627981	0.000555122
OTU80	OTU576	0.709944	6.20436e-07
OTU80	OTU62	0.708358	9.88177e-12
OTU80	OTU753	0.634515	0.000347658
OTU80	OTU88	0.744552	1.65026e-08
OTU80	OTU95	0.718037	2.78927e-07
OTU858	OTU1010	0.801749	9.32476e-12
OTU858	OTU102	0.761402	3.08542e-14
OTU858	OTU105	0.678386	1.50764e-10
OTU858	OTU129	0.642818	2.5984e-09
OTU858	OTU175	0.624109	1.00656e-08
OTU858	OTU223	0.698002	2.63078e-11
OTU858	OTU257	0.724931	1.88206e-12
OTU858	OTU265	0.612144	2.28543e-08
OTU858	OTU279	0.713983	5.70278e-12
OTU858	OTU331	0.684145	9.15772e-11
OTU858	OTU38	0.613482	2.0887e-08
OTU858	OTU412	0.777561	3.91913e-15
OTU858	OTU420	0.738409	4.46019e-13
OTU858	OTU529	0.685133	8.39766e-11
OTU858	OTU558	0.600503	4.91508e-08
OTU858	OTU563	0.60283	4.22773e-08
OTU858	OTU569	0.698543	2.50215e-11
OTU858	OTU591	0.683285	9.87261e-11
OTU858	OTU629	0.67705	1.68978e-10
OTU858	OTU686	0.751606	9.97556e-14
OTU858	OTU704	0.662295	5.73128e-10
OTU858	OTU76	0.636363	4.18912e-09
OTU858	OTU89	0.628869	7.19314e-09
OTU858	OTU963	0.625031	0.000683198
OTU129	OTU102	0.783166	1.8396e-15
OTU129	OTU109	0.634066	4.95159e-09
OTU129	OTU126	0.634766	4.70631e-09
OTU129	OTU128	0.802143	1.19207e-16
OTU129	OTU188	0.656123	6.81276e-05
OTU129	OTU249	0.741619	2.29476e-08
OTU129	OTU257	0.734448	5.04335e-08
OTU129	OTU279	0.619555	0.000998778
OTU129	OTU387	0.642428	0.000194323
OTU129	OTU529	0.701604	1.37539e-06
OTU129	OTU53	0.632774	5.43686e-09
OTU129	OTU560	0.637078	0.00028852
OTU129	OTU563	0.656039	6.85745e-05
OTU129	OTU569	0.661472	4.45865e-05
OTU129	OTU676	0.633826	0.000365425
OTU129	OTU704	0.6542	7.91863e-05
OTU129	OTU76	0.619044	1.4303e-08
OTU129	OTU858	0.642818	0.000188756
OTU704	OTU1010	0.673248	1.69932e-05
OTU704	OTU102	0.791828	5.46461e-16
OTU704	OTU109	0.71274	6.44644e-12
OTU704	OTU126	0.664169	4.92632e-10
OTU704	OTU129	0.6542	1.08858e-09
OTU704	OTU188	0.673386	2.30336e-10
OTU704	OTU228	0.643559	2.45808e-09
OTU704	OTU257	0.78755	1.00227e-15
OTU704	OTU279	0.76704	1.53044e-14
OTU704	OTU320	0.627387	7.99131e-09
OTU704	OTU331	0.641826	2.79843e-09
OTU704	OTU420	0.630648	6.3352e-09
OTU704	OTU529	0.698454	2.52287e-11
OTU704	OTU558	0.625189	9.3311e-09
OTU704	OTU560	0.63245	5.5654e-09
OTU704	OTU563	0.618068	1.52935e-08
OTU704	OTU591	0.619852	1.35284e-08
OTU704	OTU629	0.632787	5.43187e-09
OTU704	OTU748	0.623731	0.000748127
OTU704	OTU858	0.662295	4.17421e-05
[truncated: 1,491 more rows]

## Sheet: CAG
Node1	Node2	r	P
OTU1	OTU114	0.902259	4.18729e-41
OTU1	OTU1173	0.754213	9.54161e-19
OTU1	OTU174	-0.617624	4.17231e-09
OTU1	OTU250	0.902936	2.79743e-41
OTU1	OTU323	0.920672	2.18166e-46
OTU1	OTU451	-0.614973	5.77553e-09
OTU1	OTU60	0.869293	7.47992e-34
OTU1	OTU606	0.799216	1.8582e-23
OTU1	OTU8	-0.621335	2.63245e-09
OTU10	OTU12	0.645052	1.19342e-10
OTU10	OTU28	0.668838	4.0275e-12
OTU10	OTU5	0.635883	2.10903e-15
OTU100	OTU1030	0.603488	2.28332e-08
OTU100	OTU110	0.653648	3.63136e-11
OTU100	OTU1306	0.605948	1.70893e-08
OTU1004	OTU1067	0.657137	2.21615e-11
OTU1004	OTU146	0.60282	1.28224e-13
OTU1004	OTU171	0.688288	1.02212e-18
OTU1004	OTU174	0.723807	2.16234e-21
OTU1004	OTU186	0.673457	1.03824e-17
OTU1004	OTU213	0.653465	1.92633e-16
OTU1004	OTU224	0.649611	3.29912e-16
OTU1004	OTU252	0.674786	8.48114e-18
OTU1004	OTU312	0.684724	1.80652e-18
OTU1004	OTU315	0.737779	1.46376e-22
OTU1004	OTU383	0.733651	3.3005e-22
OTU1004	OTU41	0.678878	4.51982e-18
OTU1004	OTU451	0.641816	9.56906e-16
OTU1004	OTU470	0.68636	1.39246e-18
OTU1004	OTU51	0.605207	9.68318e-14
OTU1004	OTU71	0.606249	8.56077e-14
OTU1004	OTU799	0.665946	3.1934e-17
OTU1004	OTU8	0.623408	1.05186e-14
OTU1004	OTU80	0.641356	1.01799e-15
OTU1004	OTU95	0.631385	3.79607e-15
OTU1010	OTU2602	0.650981	5.27471e-11
OTU1010	OTU3309	0.606951	1.51742e-08
OTU102	OTU105	0.667328	5.04127e-12
OTU102	OTU129	0.610802	9.57611e-09
OTU102	OTU257	0.849346	2.30222e-30
OTU102	OTU420	0.628325	1.08719e-09
OTU102	OTU529	0.656954	2.27469e-11
OTU102	OTU558	0.61675	4.64581e-09
OTU102	OTU76	0.702683	9.40011e-20
OTU102	OTU89	0.78866	1.53797e-27
OTU1023	OTU32	0.677444	5.64137e-18
OTU1030	OTU100	0.603488	1.18563e-13
OTU1030	OTU110	0.676106	6.93011e-18
OTU1030	OTU1228	0.761023	2.15883e-19
OTU1030	OTU133	0.676422	6.60257e-18
OTU1030	OTU1378	0.692363	1.02327e-13
OTU1030	OTU166	0.691172	6.40741e-19
OTU1030	OTU187	0.6659	3.21548e-17
OTU1030	OTU226	0.616502	2.48376e-14
OTU1030	OTU314	0.608904	6.24015e-14
OTU1030	OTU334	0.66216	5.55829e-17
OTU1030	OTU363	0.727572	1.06395e-21
OTU1030	OTU477	0.699427	1.63292e-19
OTU1030	OTU545	0.702986	8.92708e-20
OTU1030	OTU546	0.693574	4.32513e-19
OTU1030	OTU571	0.724884	1.76728e-21
OTU1030	OTU751	0.766082	3.56189e-25
OTU1030	OTU84	0.612569	4.01348e-14
OTU1030	OTU933	0.723309	2.37292e-21
OTU1044	OTU1339	0.805826	2.9923e-24
OTU1044	OTU143	0.697494	2.25817e-19
OTU1044	OTU144	0.635773	2.13983e-15
OTU1044	OTU1483	0.871949	2.32459e-34
OTU1044	OTU1539	0.753645	1.07779e-18
OTU1044	OTU1618	0.694925	6.71482e-14
OTU1044	OTU1741	0.642015	1.80053e-10
OTU1044	OTU18	0.708821	3.25212e-20
OTU1044	OTU197	0.631683	3.65233e-15
OTU1044	OTU2484	0.738891	2.2789e-17
OTU1044	OTU2966	0.703918	1.47666e-14
OTU1044	OTU330	0.624986	8.61785e-15
OTU1044	OTU35	0.740607	8.31098e-23
OTU1044	OTU36	0.705791	5.51069e-20
OTU1044	OTU374	0.810299	4.28945e-30
OTU1044	OTU409	0.6852	1.67502e-18
OTU1044	OTU439	0.707021	4.4524e-20
OTU1044	OTU610	0.693566	4.33105e-19
OTU1044	OTU635	0.62053	1.50863e-14
OTU1044	OTU773	0.802705	3.67166e-29
OTU1044	OTU786	0.757652	2.331e-24
OTU1044	OTU801	0.704451	6.94368e-20
OTU1044	OTU833	0.702717	9.34655e-20
OTU1044	OTU85	0.629378	4.91953e-15
OTU105	OTU102	0.667328	2.60356e-17
OTU105	OTU154	0.780475	2.32089e-21
OTU105	OTU175	0.841473	4.00468e-29
OTU105	OTU203	0.643043	1.56728e-10
OTU105	OTU206	0.766709	6.00632e-20
OTU105	OTU207	0.731252	1.02159e-16
OTU105	OTU223	0.811032	6.75517e-25
OTU105	OTU257	0.715401	1.96219e-15
OTU105	OTU262	0.631513	7.20922e-10
OTU105	OTU265	0.620846	2.79799e-09
OTU105	OTU320	0.68418	3.81746e-13
OTU105	OTU345	0.616232	4.95123e-09
OTU105	OTU353	0.712114	3.53197e-15
OTU105	OTU372	0.622412	2.30039e-09
OTU105	OTU375	0.643537	1.46597e-10
OTU105	OTU410	0.625735	1.51261e-09
OTU105	OTU420	0.669005	3.92864e-12
OTU105	OTU455	0.660679	1.33348e-11
OTU105	OTU460	0.672743	2.24103e-12
OTU105	OTU469	0.71223	3.46044e-15
OTU105	OTU558	0.675971	1.37085e-12
OTU105	OTU563	0.660345	1.39915e-11
OTU105	OTU569	0.678587	9.16236e-13
OTU105	OTU591	0.636051	3.98422e-10
OTU105	OTU686	0.671385	2.75037e-12
OTU105	OTU76	0.856554	7.46574e-37
OTU105	OTU827	0.631351	7.36256e-10
OTU105	OTU89	0.638305	1.53066e-15
OTU105	OTU967	0.647913	8.06632e-11
OTU1067	OTU1004	0.657137	1.14532e-16
OTU1067	OTU1336	0.639681	2.46199e-10
OTU1067	OTU135	-0.605809	9.01872e-14
OTU1067	OTU1448	0.615595	5.35319e-09
OTU1067	OTU171	0.702764	9.2716e-20
OTU1067	OTU174	0.771729	9.67878e-26
OTU1067	OTU186	0.763644	6.18241e-25
OTU1067	OTU213	0.768972	1.83693e-25
OTU1067	OTU224	0.725669	1.52477e-21
OTU1067	OTU252	0.738947	1.1597e-22
OTU1067	OTU312	0.826216	3.42377e-32
OTU1067	OTU315	0.818729	3.52296e-31
OTU1067	OTU383	0.710699	2.33756e-20
OTU1067	OTU41	0.774155	5.466e-26
OTU1067	OTU451	0.617061	2.31863e-14
OTU1067	OTU470	0.767792	2.40986e-25
OTU1067	OTU51	0.717436	6.99394e-21
OTU1067	OTU62	0.685495	1.59822e-18
OTU1067	OTU71	0.719768	4.56833e-21
OTU1067	OTU747	0.740029	9.33587e-23
OTU1067	OTU799	0.611325	4.66535e-14
OTU1067	OTU8	0.618347	1.97834e-14
OTU1067	OTU80	0.641263	1.03077e-15
OTU1067	OTU95	0.716168	8.79959e-21
OTU107	OTU133	0.610697	9.69784e-09
OTU107	OTU607	0.603402	2.30631e-08
OTU1079	OTU584	0.605892	8.92965e-14
OTU1082	OTU363	0.625289	8.29335e-15
OTU1082	OTU545	0.765936	3.68211e-25
OTU1082	OTU692	0.621075	1.40953e-14
OTU1084	OTU1269	0.622106	2.39034e-09
OTU1084	OTU171	0.6564	1.27199e-16
OTU1084	OTU18	0.681848	2.84409e-18
OTU1084	OTU330	0.64043	1.15274e-15
OTU1084	OTU35	0.667239	2.63796e-17
OTU1084	OTU407	0.778087	2.13246e-26
OTU1084	OTU409	0.74743	2.05701e-23
OTU1084	OTU451	0.601872	1.43244e-13
OTU1084	OTU51	0.682051	2.75476e-18
OTU1084	OTU71	0.693624	4.28954e-19
OTU1084	OTU774	0.606168	8.64342e-14
OTU1084	OTU8	0.682285	2.65543e-18
OTU1084	OTU833	0.630891	4.04688e-15
OTU109	OTU111	0.816861	1.20724e-25
OTU109	OTU126	0.886455	2.39305e-37
OTU109	OTU135	-0.609562	1.11131e-08
OTU109	OTU143	-0.692859	9.43446e-14
OTU109	OTU144	-0.671749	2.6038e-12
OTU109	OTU1448	0.65047	5.66343e-11
OTU109	OTU146	0.844953	1.15531e-29
OTU109	OTU174	0.687009	2.43363e-13
OTU109	OTU186	0.669442	3.68072e-12
OTU109	OTU188	0.89508	2.52723e-39
OTU109	OTU194	0.712342	3.39217e-15
OTU109	OTU195	-0.772494	1.57389e-20
OTU109	OTU198	0.798647	2.16779e-23
OTU109	OTU213	0.696052	5.5705e-14
OTU109	OTU224	0.814827	2.21705e-25
OTU109	OTU227	-0.648652	7.28501e-11
OTU109	OTU228	0.880322	4.88837e-36
OTU109	OTU236	-0.636364	3.82339e-10
OTU109	OTU25	-0.616458	2.49706e-14
OTU109	OTU252	0.699805	2.97279e-14
OTU109	OTU259	-0.700156	2.80169e-14
OTU109	OTU26	0.839328	4.35509e-34
OTU109	OTU264	-0.660237	1.4213e-11
OTU109	OTU279	0.84955	2.13326e-30
OTU109	OTU312	0.685389	3.15148e-13
OTU109	OTU315	0.663829	8.43675e-12
OTU109	OTU335	-0.734476	5.45859e-17
OTU109	OTU36	-0.661794	5.86182e-17
OTU109	OTU38	0.704009	7.49146e-20
OTU109	OTU383	0.628813	1.02128e-09
OTU109	OTU41	0.676855	6.17766e-18
OTU109	OTU470	0.770284	2.63734e-20
OTU109	OTU486	0.763826	1.15429e-19
OTU109	OTU508	0.678597	9.14787e-13
OTU109	OTU560	0.860633	2.84922e-32
OTU109	OTU576	0.781757	1.69385e-21
OTU109	OTU701	0.688944	1.78306e-13
OTU109	OTU704	0.755778	6.81095e-19
OTU109	OTU707	0.804301	4.5893e-24
OTU109	OTU748	0.767989	4.48137e-20
OTU109	OTU753	0.827028	5.14375e-27
OTU109	OTU784	0.773094	1.3664e-20
OTU109	OTU80	0.825139	4.82052e-32
OTU109	OTU830	0.644563	1.27541e-10
OTU109	OTU88	0.826441	3.18645e-32
OTU109	OTU95	0.669536	1.87408e-17
OTU11	OTU17	0.609688	1.09465e-08
OTU11	OTU3	0.717466	6.95532e-21
OTU11	OTU33	0.608881	1.20572e-08
OTU110	OTU100	0.653648	1.87727e-16
OTU110	OTU1030	0.676106	1.34275e-12
OTU110	OTU1228	0.637798	3.16297e-10
OTU110	OTU141	0.61504	5.72824e-09
OTU110	OTU167	0.668183	4.44056e-12
OTU110	OTU192	0.630412	8.313e-10
OTU110	OTU363	0.683696	4.12112e-13
OTU110	OTU52	0.609876	5.55423e-14
OTU110	OTU751	0.625614	1.53608e-09
OTU110	OTU84	0.609971	5.49084e-14
OTU110	OTU933	0.659382	1.60737e-11
OTU1102	OTU264	0.600665	1.64877e-13
OTU1102	OTU930	0.602244	1.37155e-13
OTU111	OTU109	0.816861	6.1985e-31
OTU111	OTU126	0.808906	1.2473e-24
OTU111	OTU135	-0.648563	7.37446e-11
OTU111	OTU143	-0.652482	4.27725e-11
OTU111	OTU1448	0.721735	6.17439e-16
OTU111	OTU146	0.864093	6.85784e-33
OTU111	OTU174	0.647023	9.11453e-11
OTU111	OTU186	0.656888	2.2961e-11
OTU111	OTU188	0.780179	2.49491e-21
OTU111	OTU194	0.655105	2.95716e-11
OTU111	OTU195	-0.763429	1.2618e-19
OTU111	OTU198	0.879626	6.8125e-36
OTU111	OTU213	0.680013	7.34277e-13
OTU111	OTU2236	0.605061	1.89762e-08
OTU111	OTU224	0.74453	7.27784e-18
OTU111	OTU227	-0.662738	9.89204e-12
OTU111	OTU228	0.798928	2.00899e-23
OTU111	OTU236	-0.655306	2.87407e-11
OTU111	OTU252	0.664384	7.77843e-12
OTU111	OTU259	-0.680781	6.51425e-13
OTU111	OTU26	0.96003	2.56636e-69
OTU111	OTU264	-0.667577	4.85834e-12
OTU111	OTU279	0.728752	1.65087e-16
OTU111	OTU312	0.660599	1.34891e-11
OTU111	OTU315	0.627197	1.2559e-09
OTU111	OTU318	-0.612083	8.20572e-09
OTU111	OTU335	-0.712994	3.02023e-15
OTU111	OTU341	-0.618436	3.77425e-09
OTU111	OTU36	-0.612527	4.03395e-14
OTU111	OTU383	0.641064	2.04584e-10
OTU111	OTU41	0.619173	1.78588e-14
OTU111	OTU435	0.60079	3.12835e-08
OTU111	OTU438	0.611313	9.00428e-09
OTU111	OTU470	0.704812	1.26641e-14
OTU111	OTU483	-0.600542	3.21966e-08
OTU111	OTU486	0.825398	8.64797e-27
OTU111	OTU560	0.770752	2.36543e-20
OTU111	OTU576	0.784033	9.63156e-22
OTU111	OTU701	0.794187	7.12832e-23
OTU111	OTU704	0.654177	3.37106e-11
OTU111	OTU707	0.667799	4.70057e-12
OTU111	OTU748	0.692439	1.01059e-13
OTU111	OTU753	0.766537	6.24615e-20
OTU111	OTU775	0.706376	9.66626e-15
OTU111	OTU784	0.823634	1.50872e-26
OTU111	OTU80	0.803863	2.66309e-29
OTU111	OTU830	0.777831	4.41452e-21
OTU111	OTU88	0.86183	8.97167e-38
OTU111	OTU882	0.743111	9.72686e-18
OTU111	OTU95	0.653342	1.95998e-16
OTU1113	OTU112	0.60792	7.01786e-14
OTU112	OTU1113	0.60792	1.3521e-08
OTU1121	OTU126	0.624398	9.28358e-15
OTU1121	OTU224	0.628771	5.31841e-15
OTU1121	OTU252	0.654552	1.65279e-16
OTU1121	OTU470	0.629507	4.83804e-15
OTU1121	OTU62	0.615381	2.8498e-14
OTU1121	OTU95	0.654117	1.75749e-16
OTU1133	OTU1301	0.63651	3.75074e-10
OTU1133	OTU318	0.633312	2.95448e-15
OTU1133	OTU324	0.623475	1.04308e-14
OTU1133	OTU429	0.676075	6.96293e-18
OTU1133	OTU584	0.607779	7.13728e-14
OTU1133	OTU777	0.611551	4.53964e-14
OTU1133	OTU808	0.72634	1.34361e-21
OTU1133	OTU948	0.615164	2.92635e-14
OTU1136	OTU197	0.621751	1.29514e-14
OTU1136	OTU277	0.691068	6.51708e-19
OTU1136	OTU298	0.694193	3.90628e-19
OTU1136	OTU32	0.639023	1.39108e-15
OTU1136	OTU407	0.621084	1.40795e-14
OTU1136	OTU610	0.608504	6.54548e-14
OTU1136	OTU62	0.602962	1.261e-13
OTU1136	OTU635	0.606246	8.56335e-14
OTU1136	OTU708	0.682346	2.63035e-18
OTU1139	OTU1407	0.68638	2.69086e-13
OTU1139	OTU2432	0.627441	1.21739e-09
OTU114	OTU1	0.902259	2.14766e-46
OTU114	OTU250	0.807932	1.64774e-24
OTU114	OTU323	0.827545	4.35719e-27
OTU114	OTU60	0.958421	2.71293e-68
OTU114	OTU606	0.674463	1.72592e-12
OTU1173	OTU1	0.754213	4.90728e-24
OTU1173	OTU126	-0.614754	3.07696e-14
OTU1173	OTU174	-0.616416	2.51005e-14
OTU1173	OTU250	0.762853	7.38307e-25
OTU1173	OTU323	0.723586	2.25318e-21
OTU1173	OTU606	0.744262	3.95578e-23
OTU1173	OTU80	-0.631704	3.64222e-15
OTU118	OTU120	0.857653	9.42219e-32
OTU118	OTU128	0.762828	1.44387e-19
OTU118	OTU135	0.837889	1.39638e-28
OTU118	OTU143	0.866127	2.91505e-33
OTU118	OTU144	0.813243	3.5403e-25
OTU118	OTU146	-0.719837	8.75956e-16
OTU118	OTU194	-0.716608	1.57801e-15
OTU118	OTU195	0.767486	5.02834e-20
OTU118	OTU198	-0.620269	3.00658e-09
OTU118	OTU203	0.6237	1.95647e-09
OTU118	OTU214	0.664981	7.12641e-12
OTU118	OTU227	0.845258	1.03486e-29
OTU118	OTU236	0.640945	2.07881e-10
OTU118	OTU25	0.834572	2.21643e-33
OTU118	OTU259	0.680831	6.46341e-13
OTU118	OTU264	0.673661	1.94974e-12
OTU118	OTU279	-0.641688	1.88142e-10
OTU118	OTU315	-0.61589	5.16307e-09
OTU118	OTU318	0.664499	7.64836e-12
OTU118	OTU335	0.809519	1.04605e-24
OTU118	OTU35	0.62516	8.4305e-15
OTU118	OTU36	0.841901	1.76634e-34
OTU118	OTU374	0.669503	3.64718e-12
OTU118	OTU387	0.650451	5.67849e-11
OTU118	OTU439	0.730217	1.24699e-16
OTU118	OTU657	0.626373	1.39486e-09
OTU118	OTU67	0.664598	3.89367e-17
OTU118	OTU773	0.678876	8.76127e-13
OTU118	OTU85	0.85203	4.29787e-36
OTU118	OTU88	-0.642173	9.1193e-16
OTU1187	OTU330	0.609458	5.83964e-14
OTU1187	OTU35	0.60931	5.94386e-14
OTU1187	OTU439	0.674764	8.50921e-18
OTU1187	OTU610	0.618697	1.89456e-14
OTU1187	OTU657	0.630286	4.37625e-15
OTU1187	OTU773	0.671507	1.39425e-17
OTU1187	OTU786	0.649823	3.20359e-16
OTU1187	OTU85	0.613725	3.48777e-14
OTU1196	OTU144	0.610037	5.44764e-14
OTU1196	OTU214	0.635967	2.08569e-15
OTU1196	OTU25	0.656805	1.20092e-16
OTU1196	OTU520	0.623113	1.09163e-14
OTU1196	OTU657	0.642005	9.32803e-16
OTU1196	OTU67	0.605776	9.05373e-14
OTU12	OTU10	0.645052	6.1734e-16
OTU12	OTU120	0.611728	8.56452e-09
OTU12	OTU135	0.661074	1.25945e-11
OTU12	OTU143	0.611621	8.67658e-09
OTU12	OTU146	-0.640362	2.24793e-10
OTU12	OTU172	0.748467	3.22162e-18
OTU12	OTU195	0.66943	3.68719e-12
OTU12	OTU198	-0.601741	2.80081e-08
OTU12	OTU203	0.616675	4.68931e-09
OTU12	OTU22	0.65995	1.48125e-11
OTU12	OTU227	0.663602	8.72106e-12
OTU12	OTU259	0.671027	2.90259e-12
OTU12	OTU264	0.605592	1.7823e-08
OTU12	OTU27	0.617024	4.49187e-09
OTU12	OTU286	0.600482	3.24223e-08
OTU12	OTU29	0.717129	1.43602e-15
OTU12	OTU293	0.617842	4.06158e-09
OTU12	OTU3	0.744874	3.48879e-23
OTU12	OTU308	0.633611	5.48783e-10
OTU12	OTU318	0.657424	2.12737e-11
OTU12	OTU335	0.659367	1.61082e-11
OTU12	OTU341	0.609169	1.16489e-08
OTU12	OTU386	0.601849	2.76556e-08
OTU12	OTU4	0.697917	2.10406e-19
OTU12	OTU42	0.612258	8.03347e-09
OTU12	OTU46	0.646333	1.00189e-10
OTU12	OTU7	0.71085	2.27612e-20
OTU12	OTU88	-0.623584	1.98533e-09
OTU120	OTU118	0.857653	4.83445e-37
OTU120	OTU12	0.611728	4.44337e-14
OTU120	OTU128	0.892843	8.53742e-39
OTU120	OTU135	0.890118	3.62931e-38
OTU120	OTU143	0.845779	8.5635e-30
OTU120	OTU144	0.836966	1.91642e-28
OTU120	OTU146	-0.750355	2.16795e-18
OTU120	OTU194	-0.725776	2.90301e-16
OTU120	OTU195	0.797104	3.28352e-23
OTU120	OTU198	-0.636793	3.6129e-10
OTU120	OTU203	0.69474	6.92285e-14
OTU120	OTU213	-0.626353	1.39851e-09
OTU120	OTU214	0.641242	1.99757e-10
OTU120	OTU224	-0.613061	7.28874e-09
OTU120	OTU227	0.850128	1.71837e-30
OTU120	OTU236	0.680867	6.42727e-13
OTU120	OTU25	0.836215	1.27101e-33
OTU120	OTU259	0.732547	7.95033e-17
OTU120	OTU262	0.671208	2.82453e-12
OTU120	OTU264	0.709548	5.55758e-15
OTU120	OTU279	-0.670898	2.95929e-12
OTU120	OTU312	-0.624341	1.80454e-09
OTU120	OTU315	-0.656318	2.49007e-11
OTU120	OTU318	0.695694	5.91149e-14
OTU120	OTU324	0.618325	3.82652e-09
OTU120	OTU335	0.839974	6.77599e-29
OTU120	OTU341	0.672357	2.37556e-12
OTU120	OTU354	0.606618	1.57846e-08
OTU120	OTU36	0.822372	1.14852e-31
OTU120	OTU387	0.65633	2.48566e-11
OTU120	OTU4	0.645346	5.9308e-16
OTU120	OTU439	0.685084	3.3077e-13
OTU120	OTU470	-0.607549	1.41319e-08
OTU120	OTU486	-0.620401	2.95782e-09
OTU120	OTU560	-0.613178	7.18667e-09
OTU120	OTU576	-0.612039	8.24887e-09
OTU120	OTU657	0.647533	8.49856e-11
OTU120	OTU67	0.653596	1.89119e-16
OTU120	OTU7	0.632229	3.40215e-15
OTU120	OTU753	-0.608786	1.21941e-08
OTU120	OTU85	0.849436	1.1425e-35
OTU120	OTU88	-0.688457	9.94682e-19
OTU120	OTU939	0.685342	3.1749e-13
OTU121	OTU185	0.618425	3.77911e-09
OTU121	OTU622	0.610644	9.75969e-09
OTU122	OTU16	0.600173	1.74559e-13
OTU1228	OTU1030	0.761023	1.11005e-24
OTU1228	OTU110	0.637798	1.63717e-15
OTU1228	OTU1378	0.761573	1.91039e-19
OTU1228	OTU170	0.690727	6.88925e-19
OTU1228	OTU187	0.633201	2.99779e-15
OTU1228	OTU230	0.652268	2.27846e-16
OTU1228	OTU267	0.68832	1.01683e-18
OTU1228	OTU314	0.725628	1.53648e-21
OTU1228	OTU363	0.771666	9.82157e-26
OTU1228	OTU477	0.849096	1.29683e-35
OTU1228	OTU545	0.646403	5.1326e-16
OTU1228	OTU546	0.757395	2.46542e-24
OTU1228	OTU607	0.61541	2.8398e-14
OTU1228	OTU702	0.710399	2.46463e-20
OTU1228	OTU751	0.811996	2.62003e-30
OTU1228	OTU84	0.642928	8.23561e-16
OTU1228	OTU933	0.69796	2.08881e-19
OTU124	OTU6	0.63128	3.8481e-15
OTU1247	OTU171	0.65322	1.99397e-16
OTU1247	OTU799	0.612231	4.18139e-14
OTU1247	OTU8	0.703373	8.35437e-20
OTU126	OTU109	0.886455	1.22752e-42
OTU126	OTU111	0.808906	6.40529e-30
OTU126	OTU1121	0.624398	1.7916e-09
OTU126	OTU1173	-0.614754	5.93234e-09
OTU126	OTU143	-0.61604	5.06898e-09
OTU126	OTU144	-0.605947	1.70897e-08
OTU126	OTU1448	0.651579	4.85304e-11
OTU126	OTU146	0.798097	2.51452e-23
OTU126	OTU174	0.700273	2.74683e-14
OTU126	OTU186	0.701595	2.19567e-14
OTU126	OTU188	0.911039	1.76233e-43
OTU126	OTU194	0.620665	2.86193e-09
OTU126	OTU195	-0.682689	4.83034e-13
OTU126	OTU198	0.786028	5.83974e-22
OTU126	OTU213	0.730875	1.09873e-16
OTU126	OTU224	0.825177	9.27665e-27
OTU126	OTU228	0.907174	2.09444e-42
OTU126	OTU252	0.719258	9.74186e-16
OTU126	OTU259	-0.605873	1.72406e-08
OTU126	OTU26	0.817251	5.51098e-31
OTU126	OTU264	-0.607447	1.43044e-08
OTU126	OTU279	0.813841	2.96873e-25
OTU126	OTU312	0.712229	3.46062e-15
OTU126	OTU315	0.674442	1.73164e-12
OTU126	OTU335	-0.641605	1.90257e-10
OTU126	OTU38	0.654846	1.58558e-16
OTU126	OTU383	0.676924	1.18432e-12
OTU126	OTU41	0.698487	1.91222e-19
OTU126	OTU470	0.790809	1.72221e-22
OTU126	OTU486	0.720656	7.5356e-16
OTU126	OTU508	0.773699	1.18478e-20
OTU126	OTU560	0.856804	1.3182e-31
OTU126	OTU576	0.75119	1.81736e-18
OTU126	OTU62	0.636996	1.82063e-15
OTU126	OTU701	0.640642	2.16507e-10
OTU126	OTU704	0.712405	3.3545e-15
OTU126	OTU707	0.798435	2.29533e-23
OTU126	OTU748	0.793233	9.16068e-23
OTU126	OTU753	0.856509	1.48106e-31
OTU126	OTU784	0.772865	1.44215e-20
OTU126	OTU80	0.824274	6.33302e-32
OTU126	OTU830	0.61582	5.20735e-09
OTU126	OTU88	0.767979	2.30884e-25
OTU126	OTU95	0.693069	4.69926e-19
OTU1269	OTU1084	0.622106	1.23883e-14
OTU1269	OTU171	0.661315	6.28355e-17
OTU1269	OTU186	0.606702	8.11225e-14
OTU1269	OTU277	0.633318	2.95205e-15
OTU1269	OTU298	0.615139	2.93528e-14
OTU1269	OTU407	0.648476	3.85988e-16
OTU1269	OTU409	0.601226	1.54446e-13
OTU1269	OTU41	0.65423	1.72957e-16
OTU1269	OTU451	0.603355	1.20429e-13
OTU1269	OTU51	0.714051	1.28784e-20
OTU1269	OTU62	0.622396	1.19463e-14
OTU1269	OTU71	0.714332	1.22472e-20
OTU1269	OTU747	0.644735	6.44513e-16
OTU1269	OTU8	0.632768	3.17162e-15
OTU128	OTU118	0.762828	7.42383e-25
OTU128	OTU120	0.892843	4.37913e-44
OTU128	OTU129	0.643773	1.41984e-10
OTU128	OTU135	0.759454	3.05337e-19
OTU128	OTU143	0.709088	6.02446e-15
OTU128	OTU144	0.716901	1.49657e-15
OTU128	OTU195	0.601461	2.89363e-08
OTU128	OTU214	0.695274	6.33742e-14
OTU128	OTU227	0.712862	3.09224e-15
OTU128	OTU25	0.767453	2.60497e-25
OTU128	OTU262	0.61095	9.40661e-09
OTU128	OTU335	0.680164	7.17229e-13
OTU128	OTU36	0.680528	3.49678e-18
OTU128	OTU387	0.634687	4.76702e-10
OTU128	OTU657	0.624844	1.69356e-09
OTU128	OTU67	0.707308	4.23529e-20
OTU128	OTU85	0.765968	3.65606e-25
OTU128	OTU939	0.639637	2.47638e-10
OTU129	OTU102	0.610802	4.96885e-14
OTU129	OTU128	0.643773	7.34533e-16
OTU13	OTU29	0.604557	2.01366e-08
OTU13	OTU293	0.608575	1.25063e-08
OTU13	OTU9	0.641664	9.76725e-16
OTU1301	OTU1133	0.63651	1.94165e-15
OTU1301	OTU1610	0.646315	1.0044e-10
OTU1301	OTU236	0.608183	6.80129e-14
OTU1301	OTU318	0.600059	1.76885e-13
OTU1301	OTU324	0.603	1.25546e-13
OTU1301	OTU354	0.612836	3.88585e-14
OTU1301	OTU656	0.631857	3.57049e-15
OTU1301	OTU790	0.617002	2.3356e-14
OTU1301	OTU808	0.602852	1.27737e-13
OTU1304	OTU975	0.609343	5.92075e-14
OTU1306	OTU100	0.605948	8.8716e-14
OTU1306	OTU477	0.623516	1.03768e-14
OTU1306	OTU545	0.62336	1.05822e-14
OTU131	OTU39	0.626225	7.3643e-15
OTU131	OTU661	0.717439	1.35734e-15
OTU1324	OTU18	0.724314	1.9667e-21
OTU1324	OTU32	0.634204	2.62934e-15
OTU1324	OTU330	0.622682	1.15241e-14
OTU1324	OTU407	0.622211	1.22265e-14
OTU1324	OTU409	0.658591	9.30378e-17
OTU1324	OTU801	0.634461	2.54218e-15
OTU1324	OTU833	0.648695	3.74466e-16
OTU1328	OTU1694	0.646576	9.69082e-11
OTU1328	OTU2432	0.672284	2.40176e-12
OTU1328	OTU704	0.620556	1.50381e-14
OTU133	OTU1030	0.676422	1.27932e-12
OTU133	OTU107	0.610697	5.03206e-14
OTU133	OTU162	0.653864	3.52307e-11
OTU133	OTU84	0.617661	2.15337e-14
OTU1336	OTU1067	0.639681	1.27414e-15
OTU1336	OTU174	0.621099	1.40519e-14
OTU1336	OTU186	0.618466	1.94954e-14
OTU1336	OTU213	0.636281	2.00112e-15
OTU1336	OTU224	0.656549	1.24537e-16
OTU1336	OTU252	0.705156	6.14943e-20
OTU1336	OTU312	0.649507	3.34719e-16
OTU1336	OTU315	0.631971	3.5182e-15
OTU1336	OTU383	0.627969	5.89435e-15
OTU1336	OTU41	0.612169	4.21286e-14
OTU1336	OTU470	0.675823	7.23741e-18
OTU1336	OTU62	0.654702	1.61816e-16
OTU1336	OTU80	0.651623	2.49354e-16
OTU1336	OTU95	0.671257	1.44773e-17
OTU1339	OTU1044	0.805826	1.53675e-29
OTU1339	OTU143	0.666892	2.77695e-17
OTU1339	OTU1483	0.747396	4.02719e-18
OTU1339	OTU1539	0.661536	1.17793e-11
OTU1339	OTU1618	0.646825	9.36604e-11
OTU1339	OTU18	0.64471	6.46693e-16
OTU1339	OTU2484	0.673872	1.88826e-12
OTU1339	OTU2966	0.712248	3.4492e-15
OTU1339	OTU35	0.694623	3.6383e-19
OTU1339	OTU36	0.676478	6.54588e-18
OTU1339	OTU374	0.75002	1.19654e-23
OTU1339	OTU409	0.63701	1.81734e-15
OTU1339	OTU439	0.685139	1.69143e-18
OTU1339	OTU610	0.670367	1.65481e-17
OTU1339	OTU773	0.717458	6.96514e-21
OTU1339	OTU786	0.749407	1.36104e-23
OTU1339	OTU801	0.665104	3.6151e-17
OTU1339	OTU833	0.653381	1.9492e-16
OTU1339	OTU85	0.609216	6.01123e-14
OTU135	OTU1067	-0.605809	1.73722e-08
OTU135	OTU109	-0.609562	5.76712e-14
OTU135	OTU111	-0.648563	3.81365e-16
OTU135	OTU118	0.837889	7.16672e-34
OTU135	OTU12	0.661074	6.50676e-17
OTU135	OTU120	0.890118	1.8616e-43
OTU135	OTU128	0.759454	1.57011e-24
OTU135	OTU1417	0.630251	8.4876e-10
OTU135	OTU143	0.773935	1.12044e-20
OTU135	OTU144	0.739186	2.14832e-17
OTU135	OTU1448	-0.605688	1.76211e-08
OTU135	OTU146	-0.782418	1.43871e-21
OTU135	OTU154	0.685334	3.17907e-13
OTU135	OTU175	0.61028	1.01966e-08
OTU135	OTU186	-0.659578	1.56262e-11
OTU135	OTU188	-0.608038	1.33335e-08
OTU135	OTU194	-0.696968	4.78335e-14
OTU135	OTU195	0.879776	6.34193e-36
OTU135	OTU198	-0.681621	5.71272e-13
OTU135	OTU203	0.821249	3.16924e-26
OTU135	OTU207	0.726155	2.70249e-16
OTU135	OTU213	-0.690818	1.31641e-13
OTU135	OTU224	-0.688954	1.78018e-13
OTU135	OTU227	0.895617	1.87997e-39
OTU135	OTU236	0.76085	2.24319e-19
OTU135	OTU25	0.74115	7.44865e-23
OTU135	OTU252	-0.603672	2.23459e-08
OTU135	OTU259	0.819924	4.76377e-26
OTU135	OTU26	-0.674249	9.20477e-18
OTU135	OTU262	0.770362	2.5899e-20
OTU135	OTU264	0.82939	2.39942e-27
OTU135	OTU279	-0.643266	1.52076e-10
OTU135	OTU312	-0.676892	1.19019e-12
OTU135	OTU315	-0.693088	9.08642e-14
OTU135	OTU318	0.800116	1.45526e-23
OTU135	OTU320	0.621354	2.62625e-09
OTU135	OTU324	0.738333	2.54733e-17
OTU135	OTU335	0.911917	9.88799e-44
OTU135	OTU341	0.797971	2.60111e-23
OTU135	OTU354	0.738334	2.5471e-17
OTU135	OTU36	0.734255	2.93347e-22
OTU135	OTU372	0.645929	1.05877e-10
OTU135	OTU386	0.615038	5.72959e-09
OTU135	OTU387	0.616728	4.65883e-09
OTU135	OTU4	0.6626	5.21409e-17
OTU135	OTU41	-0.604158	1.09575e-13
OTU135	OTU457	0.675934	1.37875e-12
OTU135	OTU470	-0.665759	6.35566e-12
OTU135	OTU483	0.734961	4.96326e-17
OTU135	OTU486	-0.655144	2.94109e-11
OTU135	OTU543	0.601935	2.73785e-08
OTU135	OTU560	-0.632265	6.53901e-10
OTU135	OTU576	-0.637811	3.1577e-10
OTU135	OTU584	0.608764	1.22263e-08
OTU135	OTU753	-0.636431	3.79002e-10
OTU135	OTU784	-0.613652	6.78426e-09
OTU135	OTU808	0.619489	3.31285e-09
OTU135	OTU85	0.742989	5.1305e-23
OTU135	OTU88	-0.752129	7.66048e-24
OTU135	OTU939	0.606676	1.56774e-08
OTU1378	OTU1030	0.692363	5.27595e-19
OTU1378	OTU1228	0.761573	9.82285e-25
OTU1378	OTU546	0.680338	3.60187e-18
OTU1378	OTU751	0.658964	8.81973e-17
OTU1407	OTU1139	0.68638	1.38785e-18
OTU1407	OTU1694	0.67032	3.22732e-12
OTU1407	OTU2432	0.680477	6.83068e-13
OTU1407	OTU704	0.615235	2.90098e-14
OTU141	OTU110	0.61504	2.97094e-14
OTU141	OTU380	0.61172	8.57292e-09
OTU141	OTU52	0.655409	1.46416e-16
OTU1417	OTU135	0.630251	4.39594e-15
OTU1417	OTU227	0.693626	4.28835e-19
OTU1417	OTU259	0.650555	2.89373e-16
OTU1417	OTU318	0.606588	8.22308e-14
OTU1417	OTU324	0.650823	2.78793e-16
OTU1417	OTU335	0.669396	1.91376e-17
OTU1417	OTU341	0.623448	1.04665e-14
OTU1417	OTU543	0.616976	2.34315e-14
OTU1417	OTU808	0.641728	9.68311e-16
OTU143	OTU1044	0.697494	4.38105e-14
OTU143	OTU109	-0.692859	4.8642e-19
OTU143	OTU111	-0.652482	2.2113e-16
OTU143	OTU118	0.866127	1.49556e-38
OTU143	OTU12	0.611621	4.50159e-14
OTU143	OTU120	0.845779	4.39453e-35
OTU143	OTU126	-0.61604	2.62859e-14
OTU143	OTU128	0.709088	3.10352e-20
OTU143	OTU1339	0.666892	5.37679e-12
OTU143	OTU135	0.773935	5.75845e-26
OTU143	OTU144	0.911664	1.16869e-43
OTU143	OTU1448	-0.650113	5.9512e-11
OTU143	OTU146	-0.837081	1.84216e-28
OTU143	OTU1483	0.684428	3.67047e-13
OTU143	OTU188	-0.691192	1.23866e-13
OTU143	OTU194	-0.793677	8.15161e-23
OTU143	OTU195	0.809148	1.16362e-24
OTU143	OTU198	-0.749519	2.58497e-18
OTU143	OTU213	-0.642799	1.61977e-10
OTU143	OTU214	0.640096	2.32933e-10
OTU143	OTU224	-0.672892	2.19087e-12
OTU143	OTU227	0.83813	1.28502e-28
OTU143	OTU228	-0.703754	1.51888e-14
OTU143	OTU236	0.655413	2.83088e-11
OTU143	OTU25	0.875461	2.4417e-40
OTU143	OTU259	0.738304	2.56204e-17
OTU143	OTU26	-0.667435	2.56243e-17
OTU143	OTU264	0.658608	1.79602e-11
OTU143	OTU279	-0.806052	2.80795e-24
OTU143	OTU312	-0.663592	8.7339e-12
OTU143	OTU315	-0.668946	3.96344e-12
OTU143	OTU318	0.659238	1.64096e-11
OTU143	OTU335	0.807109	2.08214e-24
OTU143	OTU35	0.715525	9.88318e-21
OTU143	OTU36	0.934687	1.21606e-56
OTU143	OTU374	0.777683	4.57445e-21
OTU143	OTU38	-0.704414	6.9885e-20
OTU143	OTU4	0.648561	3.81485e-16
OTU143	OTU439	0.849423	2.2367e-30
OTU143	OTU470	-0.706505	9.45209e-15
OTU143	OTU486	-0.729705	1.37586e-16
OTU143	OTU560	-0.732952	7.34995e-17
OTU143	OTU576	-0.733264	6.91641e-17
OTU143	OTU657	0.702593	1.85235e-14
OTU143	OTU67	0.672282	1.24037e-17
OTU143	OTU7	0.620892	1.44198e-14
OTU143	OTU701	-0.640852	2.10501e-10
OTU143	OTU704	-0.64452	1.28293e-10
OTU143	OTU707	-0.659525	1.57452e-11
OTU143	OTU753	-0.709897	5.22652e-15
OTU143	OTU773	0.769035	3.52219e-20
OTU143	OTU784	-0.684452	3.65653e-13
OTU143	OTU786	0.688559	1.89722e-13
OTU143	OTU85	0.887645	6.69771e-43
OTU143	OTU88	-0.770485	1.29383e-25
OTU144	OTU1044	0.635773	4.13324e-10
OTU144	OTU109	-0.671749	1.34436e-17
OTU144	OTU118	0.813243	1.81782e-30
OTU144	OTU1196	0.610037	1.0498e-08
OTU144	OTU120	0.836966	9.83596e-34
OTU144	OTU126	-0.605947	8.87186e-14
OTU144	OTU128	0.716901	7.70687e-21
OTU144	OTU135	0.739186	1.10541e-22
OTU144	OTU143	0.911664	5.99388e-49
OTU144	OTU146	-0.75437	9.22643e-19
OTU144	OTU1483	0.63536	4.36374e-10
OTU144	OTU188	-0.692726	9.64222e-14
OTU144	OTU194	-0.756596	5.7041e-19
OTU144	OTU195	0.768012	4.45771e-20
OTU144	OTU198	-0.66864	4.14818e-12
OTU144	OTU213	-0.63455	4.85327e-10
OTU144	OTU214	0.706043	1.02394e-14
OTU144	OTU224	-0.690394	1.41027e-13
OTU144	OTU227	0.801105	1.11048e-23
OTU144	OTU228	-0.69144	1.18955e-13
OTU144	OTU236	0.61851	3.73981e-09
OTU144	OTU25	0.905512	3.01272e-47
OTU144	OTU259	0.692012	1.0836e-13
OTU144	OTU264	0.682581	4.91357e-13
OTU144	OTU279	-0.798234	2.4232e-23
OTU144	OTU312	-0.640087	2.33208e-10
OTU144	OTU315	-0.676238	1.31596e-12
OTU144	OTU318	0.610079	1.04449e-08
OTU144	OTU335	0.767004	5.61468e-20
OTU144	OTU35	0.647417	4.46593e-16
OTU144	OTU36	0.86371	4.1276e-38
OTU144	OTU374	0.688853	1.80952e-13
OTU144	OTU38	-0.692656	5.02849e-19
OTU144	OTU4	0.602809	1.2838e-13
OTU144	OTU439	0.795902	4.52618e-23
OTU144	OTU470	-0.701131	2.37543e-14
OTU144	OTU486	-0.643738	1.42665e-10
OTU144	OTU560	-0.712885	3.07937e-15
OTU144	OTU576	-0.637917	3.11349e-10
OTU144	OTU657	0.728205	1.8323e-16
OTU144	OTU67	0.749245	1.40831e-23
OTU144	OTU7	0.604848	1.01021e-13
OTU144	OTU704	-0.621938	2.44113e-09
OTU144	OTU707	-0.659319	1.62197e-11
OTU144	OTU753	-0.693937	7.90338e-14
OTU144	OTU773	0.693283	8.80019e-14
OTU144	OTU786	0.645091	1.18697e-10
OTU144	OTU85	0.860588	1.48874e-37
OTU144	OTU88	-0.670592	1.59994e-17
OTU1448	OTU1067	0.615595	2.77615e-14
OTU1448	OTU109	0.65047	2.92838e-16
OTU1448	OTU111	0.721735	3.17894e-21
OTU1448	OTU126	0.651579	2.50915e-16
OTU1448	OTU135	-0.605688	9.14817e-14
OTU1448	OTU143	-0.650113	3.07724e-16
OTU1448	OTU146	0.824814	5.34131e-32
OTU1448	OTU174	0.649617	3.29644e-16
OTU1448	OTU186	0.617531	2.18806e-14
OTU1448	OTU188	0.669766	1.81088e-17
OTU1448	OTU195	-0.65511	1.52756e-16
OTU1448	OTU198	0.766293	3.39531e-25
OTU1448	OTU2011	0.621045	2.7295e-09
OTU1448	OTU213	0.673473	1.03563e-17
OTU1448	OTU2236	0.613019	7.32633e-09
OTU1448	OTU224	0.659922	7.68393e-17
OTU1448	OTU228	0.658717	9.13691e-17
OTU1448	OTU252	0.618009	2.06287e-14
OTU1448	OTU26	0.729743	7.03027e-22
OTU1448	OTU279	0.659879	7.73195e-17
OTU1448	OTU312	0.683353	2.24451e-18
OTU1448	OTU315	0.689415	8.52179e-19
OTU1448	OTU335	-0.649995	3.12793e-16
OTU1448	OTU36	-0.615118	2.94302e-14
OTU1448	OTU383	0.643005	8.15099e-16
OTU1448	OTU470	0.654581	1.64594e-16
OTU1448	OTU486	0.725485	1.57844e-21
OTU1448	OTU560	0.681846	2.845e-18
OTU1448	OTU576	0.776592	3.05685e-26
OTU1448	OTU701	0.713663	1.38062e-20
OTU1448	OTU753	0.673939	9.64901e-18
OTU1448	OTU784	0.729767	6.9973e-22
OTU1448	OTU80	0.669284	1.94614e-17
OTU1448	OTU830	0.677825	5.31963e-18
OTU1448	OTU88	0.792983	5.02453e-28
OTU146	OTU1004	0.60282	2.46918e-08
OTU146	OTU109	0.844953	5.92888e-35
OTU146	OTU111	0.864093	3.51847e-38
OTU146	OTU118	-0.719837	4.51026e-21
OTU146	OTU12	-0.640362	1.16328e-15
OTU146	OTU120	-0.750355	1.11511e-23
OTU146	OTU126	0.798097	1.29166e-28
OTU146	OTU135	-0.782418	7.39288e-27
OTU146	OTU143	-0.837081	9.45481e-34
OTU146	OTU144	-0.75437	4.74516e-24
OTU146	OTU1448	0.824814	1.04045e-26
OTU146	OTU174	0.646922	9.24281e-11
OTU146	OTU186	0.692889	9.38704e-14
OTU146	OTU188	0.825831	7.53877e-27
OTU146	OTU194	0.741688	1.29863e-17
OTU146	OTU195	-0.852198	7.8573e-31
OTU146	OTU198	0.899525	2.06898e-40
OTU146	OTU2011	0.681962	5.41521e-13
OTU146	OTU203	-0.619864	3.16197e-09
OTU146	OTU2071	0.652388	4.33403e-11
OTU146	OTU213	0.749064	2.84376e-18
OTU146	OTU2236	0.651697	4.77362e-11
OTU146	OTU224	0.782028	1.5843e-21
OTU146	OTU227	-0.802567	7.42763e-24
OTU146	OTU228	0.828763	2.94136e-27
OTU146	OTU236	-0.704784	1.27244e-14
OTU146	OTU25	-0.72771	1.03633e-21
OTU146	OTU252	0.657875	1.99473e-11
OTU146	OTU259	-0.780566	2.26984e-21
OTU146	OTU26	0.869396	3.66968e-39
OTU146	OTU264	-0.717128	1.43605e-15
OTU146	OTU279	0.835265	3.41822e-28
OTU146	OTU312	0.749337	2.68519e-18
OTU146	OTU315	0.72965	1.3904e-16
OTU146	OTU318	-0.684242	3.78021e-13
OTU146	OTU324	-0.633657	5.45465e-10
OTU146	OTU335	-0.832698	8.08475e-28
OTU146	OTU341	-0.675369	1.50309e-12
OTU146	OTU36	-0.804918	1.98356e-29
OTU146	OTU38	0.695387	3.20649e-19
OTU146	OTU383	0.662114	1.08313e-11
OTU146	OTU4	-0.641144	1.04747e-15
OTU146	OTU41	0.642423	8.8174e-16
OTU146	OTU439	-0.657266	2.17572e-11
OTU146	OTU470	0.76036	2.50034e-19
OTU146	OTU483	-0.627072	1.27599e-09
OTU146	OTU486	0.866119	2.92471e-33
OTU146	OTU560	0.838091	1.30247e-28
OTU146	OTU576	0.912609	6.24678e-44
OTU146	OTU701	0.805341	3.42975e-24
OTU146	OTU704	0.714754	2.20432e-15
OTU146	OTU707	0.726594	2.48777e-16
OTU146	OTU748	0.730698	1.13681e-16
OTU146	OTU753	0.812111	4.93432e-25
OTU146	OTU784	0.879673	6.66315e-36
OTU146	OTU80	0.786343	2.77156e-27
OTU146	OTU830	0.826877	5.39948e-27
OTU146	OTU85	-0.71049	2.42554e-20
OTU146	OTU88	0.935862	4.16274e-57
OTU146	OTU882	0.674514	1.71265e-12
OTU1474	OTU784	0.615738	2.7277e-14
OTU1474	OTU830	0.657218	1.13227e-16
OTU1474	OTU882	0.706837	4.59737e-20
OTU1483	OTU1044	0.871949	1.19257e-39
OTU1483	OTU1339	0.747396	2.07167e-23
OTU1483	OTU143	0.684428	1.89335e-18
OTU1483	OTU144	0.63536	2.25921e-15
OTU1483	OTU1539	0.721096	6.94801e-16
OTU1483	OTU1618	0.661824	1.12982e-11
OTU1483	OTU1741	0.625399	1.57848e-09
OTU1483	OTU18	0.636222	2.01662e-15
OTU1483	OTU2484	0.716349	1.65386e-15
OTU1483	OTU2966	0.674079	1.82978e-12
OTU1483	OTU35	0.686901	1.27692e-18
OTU1483	OTU36	0.672934	1.12393e-17
OTU1483	OTU374	0.773751	6.01374e-26
OTU1483	OTU439	0.686375	1.38901e-18
OTU1483	OTU610	0.662388	5.3772e-17
OTU1483	OTU635	0.625881	7.69301e-15
OTU1483	OTU773	0.712409	1.72633e-20
OTU1483	OTU786	0.690605	7.02709e-19
OTU1483	OTU801	0.646823	4.84571e-16
OTU1483	OTU833	0.636213	2.01921e-15
OTU1483	OTU85	0.624691	8.94597e-15
OTU149	OTU283	0.612888	7.44357e-09
OTU15	OTU55	0.614989	5.76458e-09
OTU151	OTU214	0.679647	7.7734e-13
OTU151	OTU435	0.695645	5.96023e-14
OTU151	OTU438	0.68053	6.77418e-13
OTU151	OTU659	0.614319	6.25509e-09
OTU1520	OTU330	0.605671	9.16717e-14
OTU1520	OTU439	0.644957	6.25381e-16
OTU1539	OTU1044	0.753645	5.54324e-24
OTU1539	OTU1339	0.661536	6.0854e-17
OTU1539	OTU1483	0.721096	3.57732e-21
OTU1539	OTU1618	0.624792	1.70459e-09
OTU1539	OTU1741	0.628182	1.10729e-09
OTU1539	OTU18	0.671439	1.40864e-17
OTU1539	OTU2484	0.666632	5.58739e-12
OTU1539	OTU2966	0.650414	5.70757e-11
OTU1539	OTU330	0.612979	3.81885e-14
OTU1539	OTU35	0.695887	2.95113e-19
OTU1539	OTU374	0.695464	3.16589e-19
OTU1539	OTU409	0.630345	4.34282e-15
OTU1539	OTU439	0.657899	1.02722e-16
OTU1539	OTU610	0.615173	2.92309e-14
OTU1539	OTU635	0.612816	3.89532e-14
OTU1539	OTU773	0.686812	1.2953e-18
OTU1539	OTU786	0.650099	3.08312e-16
OTU1539	OTU833	0.745258	3.22382e-23
OTU154	OTU105	0.780475	1.19264e-26
OTU154	OTU135	0.685334	1.63979e-18
OTU154	OTU175	0.803584	5.60235e-24
OTU154	OTU203	0.778322	3.91986e-21
OTU154	OTU206	0.834995	3.74455e-28
OTU154	OTU207	0.863178	1.00322e-32
OTU154	OTU223	0.765111	8.63746e-20
OTU154	OTU262	0.722782	5.08381e-16
OTU154	OTU265	0.616369	4.86877e-09
OTU154	OTU320	0.732461	8.08523e-17
OTU154	OTU331	0.600508	3.2325e-08
OTU154	OTU341	0.616187	4.9787e-09
OTU154	OTU345	0.659452	1.59124e-11
OTU154	OTU353	0.782137	1.54222e-21
OTU154	OTU372	0.718841	1.0514e-15
OTU154	OTU410	0.66903	3.91437e-12
OTU154	OTU455	0.728258	1.81413e-16
OTU154	OTU460	0.694514	7.18639e-14
OTU154	OTU469	0.746926	4.43953e-18
OTU154	OTU558	0.662246	1.06253e-11
OTU154	OTU563	0.640854	2.10452e-10
OTU154	OTU569	0.70937	5.73336e-15
OTU154	OTU686	0.624544	1.75903e-09
OTU154	OTU76	0.783753	5.30813e-27
OTU154	OTU827	0.650374	5.73903e-11
OTU154	OTU967	0.684273	3.76205e-13
OTU157	OTU161	0.650533	5.6141e-11
OTU1596	OTU451	0.621686	1.30575e-14
OTU16	OTU122	0.600173	3.36045e-08
OTU16	OTU2	0.601515	1.49336e-13
OTU16	OTU24	0.629552	9.2876e-10
OTU16	OTU28	0.600349	3.29266e-08
OTU16	OTU30	0.626135	1.43777e-09
OTU16	OTU9	0.628534	5.48275e-15
OTU161	OTU157	0.650533	2.90284e-16
OTU161	OTU267	0.704055	1.44258e-14
OTU161	OTU580	0.693592	8.36383e-14
OTU161	OTU661	0.618132	3.91876e-09
OTU161	OTU914	0.600279	3.3195e-08
OTU1610	OTU1301	0.646315	5.19519e-16
OTU1618	OTU1044	0.694925	3.4616e-19
OTU1618	OTU1339	0.646825	4.84429e-16
OTU1618	OTU1483	0.661824	5.83674e-17
OTU1618	OTU1539	0.624792	8.83236e-15
OTU1618	OTU18	0.612473	4.06036e-14
OTU1618	OTU2484	0.611595	8.70296e-09
OTU1618	OTU773	0.738013	1.3971e-22
OTU1618	OTU786	0.67616	6.87322e-18
OTU1618	OTU801	0.645157	6.08564e-16
OTU162	OTU133	0.653864	1.82125e-16
OTU1626	OTU2484	0.624961	1.66866e-09
OTU166	OTU1030	0.691172	1.24262e-13
OTU166	OTU187	0.634126	5.12994e-10
OTU166	OTU226	0.615369	5.50294e-09
OTU166	OTU334	0.65939	1.60549e-11
OTU166	OTU363	0.642961	1.58482e-10
OTU166	OTU914	0.60319	2.36423e-08
OTU166	OTU933	0.633434	5.61605e-10
OTU1669	OTU2525	0.602699	2.50418e-08
OTU167	OTU110	0.668183	2.29323e-17
OTU167	OTU226	0.628006	1.13249e-09
OTU167	OTU334	0.609052	1.1813e-08
OTU167	OTU363	0.666791	5.45768e-12
OTU167	OTU380	0.604521	2.02212e-08
OTU168	OTU171	0.743759	8.52086e-18
OTU168	OTU174	0.674056	1.83625e-12
OTU168	OTU18	0.679065	4.39064e-18
OTU168	OTU186	0.63132	7.39221e-10
OTU168	OTU197	0.614862	5.85436e-09
OTU168	OTU224	0.602622	2.52681e-08
OTU168	OTU250	-0.606944	1.51852e-08
OTU168	OTU252	0.715004	2.10751e-15
OTU168	OTU277	0.774773	9.184e-21
OTU168	OTU298	0.760046	2.67983e-19
OTU168	OTU32	0.86715	9.67327e-39
OTU168	OTU407	0.693843	8.02682e-14
OTU168	OTU41	0.72033	4.11958e-21
OTU168	OTU451	0.717102	1.44298e-15
OTU168	OTU51	0.757987	2.1665e-24
OTU168	OTU53	0.695545	3.12359e-19
OTU168	OTU549	0.69059	1.36602e-13
OTU168	OTU62	0.811082	3.41941e-30
OTU168	OTU708	0.735774	4.22954e-17
OTU168	OTU71	0.773423	6.49893e-26
OTU168	OTU739	0.656378	2.46897e-11
OTU168	OTU8	0.728597	8.75368e-22
OTU168	OTU80	0.64364	7.47907e-16
OTU168	OTU95	0.767843	2.38224e-25
OTU1694	OTU1328	0.646576	5.01235e-16
OTU1694	OTU1407	0.67032	1.66646e-17
OTU1694	OTU2432	0.646303	1.00593e-10
OTU17	OTU11	0.609688	5.6806e-14
OTU170	OTU1228	0.690727	1.33603e-13
OTU1706	OTU2313	0.618435	3.77481e-09
OTU171	OTU1004	0.688288	1.98191e-13
OTU171	OTU1067	0.702764	1.79922e-14
OTU171	OTU1084	0.6564	2.46109e-11
OTU171	OTU1247	0.65322	3.85691e-11
OTU171	OTU1269	0.661315	1.21627e-11
OTU171	OTU168	0.743759	4.38383e-23
OTU171	OTU174	0.893879	4.87465e-39
OTU171	OTU186	0.843424	2.00216e-29
OTU171	OTU213	0.713357	2.83123e-15
OTU171	OTU224	0.645224	1.16578e-10
OTU171	OTU252	0.837603	1.54046e-28
OTU171	OTU277	0.810165	8.68429e-25
OTU171	OTU298	0.768815	3.705e-20
OTU171	OTU312	0.69292	9.33953e-14
OTU171	OTU315	0.689035	1.75704e-13
OTU171	OTU32	0.688316	1.01749e-18
OTU171	OTU330	0.68126	6.04432e-13
OTU171	OTU383	0.839879	7.00421e-29
OTU171	OTU407	0.810278	8.40508e-25
OTU171	OTU409	0.64598	1.05145e-10
OTU171	OTU41	0.884704	2.95547e-42
OTU171	OTU451	0.900138	1.4519e-40
OTU171	OTU470	0.604998	1.91162e-08
OTU171	OTU51	0.928185	3.25645e-54
OTU171	OTU606	-0.606151	1.66834e-08
OTU171	OTU62	0.87726	1.06399e-40
OTU171	OTU708	0.736679	3.53793e-17
OTU171	OTU71	0.927292	6.7378e-54
OTU171	OTU747	0.771529	1.97299e-20
OTU171	OTU774	0.706325	9.75154e-15
OTU171	OTU799	0.796457	3.9036e-23
OTU171	OTU8	0.952868	4.80588e-65
OTU171	OTU80	0.682773	2.45938e-18
OTU171	OTU95	0.851181	5.931e-36
OTU172	OTU12	0.748467	1.65722e-23
OTU172	OTU210	0.617339	4.32131e-09
OTU172	OTU286	0.64286	1.60646e-10
OTU172	OTU293	0.613806	6.65829e-09
OTU172	OTU4	0.673218	1.07654e-17
OTU172	OTU42	0.661622	6.00966e-17
OTU172	OTU7	0.633348	2.9405e-15
OTU174	OTU1	-0.617624	2.16329e-14
OTU174	OTU1004	0.723807	4.20026e-16
OTU174	OTU1067	0.771729	1.88305e-20
OTU174	OTU109	0.687009	1.25514e-18
OTU174	OTU111	0.647023	4.71408e-16
OTU174	OTU1173	-0.616416	4.84062e-09
OTU174	OTU126	0.700273	1.41562e-19
OTU174	OTU1336	0.621099	2.71111e-09
OTU174	OTU1448	0.649617	6.37485e-11
OTU174	OTU146	0.646922	4.7805e-16
OTU174	OTU168	0.674056	9.47869e-18
OTU174	OTU171	0.893879	2.50035e-44
OTU174	OTU186	0.872999	1.45431e-34
OTU174	OTU188	0.687508	2.2464e-13
OTU174	OTU195	-0.601543	2.86599e-08
OTU174	OTU198	0.627802	1.16249e-09
OTU174	OTU213	0.8247	1.0785e-26
OTU174	OTU224	0.780278	2.43548e-21
OTU174	OTU228	0.665401	6.69945e-12
OTU174	OTU250	-0.606323	1.63469e-08
OTU174	OTU252	0.884873	5.29576e-37
OTU174	OTU26	0.675443	7.67168e-18
OTU174	OTU277	0.68557	3.06183e-13
OTU174	OTU279	0.624003	1.88318e-09
OTU174	OTU298	0.618933	3.54904e-09
OTU174	OTU312	0.812263	4.71913e-25
OTU174	OTU315	0.800534	1.29836e-23
OTU174	OTU323	-0.621037	2.73238e-09
OTU174	OTU335	-0.600637	3.18454e-08
OTU174	OTU383	0.874002	9.25165e-35
OTU174	OTU407	0.660276	1.41319e-11
OTU174	OTU41	0.911293	7.65355e-49
OTU174	OTU451	0.825587	8.14498e-27
OTU174	OTU470	0.771082	2.19043e-20
OTU174	OTU51	0.865571	1.89204e-38
OTU174	OTU560	0.671479	2.71175e-12
OTU174	OTU576	0.637803	3.16075e-10
OTU174	OTU606	-0.67231	2.39233e-12
OTU174	OTU62	0.848214	1.79923e-35
OTU174	OTU71	0.873233	6.7166e-40
OTU174	OTU747	0.736288	3.82164e-17
OTU174	OTU753	0.689274	1.69063e-13
OTU174	OTU784	0.656305	2.4947e-11
OTU174	OTU799	0.718927	1.03488e-15
OTU174	OTU8	0.835579	1.57737e-33
OTU174	OTU80	0.803713	2.77637e-29
OTU174	OTU857	0.628101	1.11881e-09
OTU174	OTU88	0.667928	2.3817e-17
OTU174	OTU95	0.853417	2.5289e-36
OTU1741	OTU1044	0.642015	9.3162e-16
OTU1741	OTU1483	0.625399	8.17829e-15
OTU1741	OTU1539	0.628182	5.73573e-15
OTU1741	OTU35	0.648226	3.99552e-16
OTU1741	OTU409	0.621543	1.32941e-14
OTU1741	OTU833	0.626331	7.26575e-15
OTU175	OTU105	0.841473	2.05522e-34
OTU175	OTU135	0.61028	5.2911e-14
OTU175	OTU154	0.803584	2.87737e-29
OTU175	OTU203	0.684756	3.48443e-13
OTU175	OTU206	0.776584	5.95986e-21
OTU175	OTU207	0.819407	5.58066e-26
OTU175	OTU223	0.835588	3.06364e-28
OTU175	OTU262	0.681521	5.8021e-13
OTU175	OTU265	0.716643	1.56811e-15
OTU175	OTU320	0.71434	2.37438e-15
OTU175	OTU331	0.60206	2.69838e-08
OTU175	OTU345	0.641353	1.96819e-10
OTU175	OTU353	0.738679	2.37737e-17
OTU175	OTU372	0.669371	3.7198e-12
OTU175	OTU375	0.601225	2.97399e-08
OTU175	OTU410	0.644471	1.2915e-10
OTU175	OTU455	0.659433	1.59553e-11
OTU175	OTU460	0.678835	8.8175e-13
OTU175	OTU469	0.698659	3.60472e-14
OTU175	OTU558	0.603033	2.40825e-08
OTU175	OTU563	0.622094	2.39392e-09
OTU175	OTU569	0.692725	9.64388e-14
OTU175	OTU686	0.607521	1.41792e-08
OTU175	OTU76	0.776484	3.13685e-26
OTU175	OTU827	0.646113	1.03246e-10
OTU175	OTU967	0.65937	1.60999e-11
OTU177	OTU283	0.63624	3.88645e-10
OTU178	OTU435	0.775818	7.15849e-21
OTU178	OTU438	0.814995	2.10899e-25
OTU178	OTU520	0.748805	3.00173e-18
OTU178	OTU659	0.686723	2.54754e-13
OTU178	OTU775	0.60574	1.75125e-08
OTU1796	OTU77	0.622839	1.12999e-14
OTU1796	OTU837	0.741999	6.27247e-23
OTU18	OTU1044	0.708821	6.31286e-15
OTU18	OTU1084	0.681848	5.51278e-13
OTU18	OTU1324	0.724314	3.82027e-16
OTU18	OTU1339	0.64471	1.25014e-10
OTU18	OTU1483	0.636222	3.8954e-10
OTU18	OTU1539	0.671439	2.72823e-12
OTU18	OTU1618	0.612473	7.82675e-09
OTU18	OTU168	0.679065	8.50889e-13
OTU18	OTU197	0.795168	5.49976e-23
OTU18	OTU2484	0.60662	1.57812e-08
OTU18	OTU277	0.688782	1.83041e-13
OTU18	OTU298	0.72366	4.31681e-16
OTU18	OTU32	0.84436	1.43127e-29
OTU18	OTU330	0.810629	7.59234e-25
OTU18	OTU35	0.877962	1.49413e-35
OTU18	OTU36	0.63532	4.38649e-10
OTU18	OTU374	0.707448	8.02347e-15
OTU18	OTU407	0.711011	4.29486e-15
OTU18	OTU409	0.807253	1.99894e-24
OTU18	OTU439	0.642892	1.59961e-10
OTU18	OTU451	0.605242	1.85738e-08
OTU18	OTU549	0.744646	7.10615e-18
OTU18	OTU610	0.768233	4.23693e-20
OTU18	OTU635	0.740916	1.51778e-17
OTU18	OTU708	0.67456	1.70078e-12
OTU18	OTU71	0.606452	1.60992e-08
OTU18	OTU739	0.6816	5.73096e-13
OTU18	OTU773	0.659352	1.61416e-11
OTU18	OTU774	0.630157	8.59118e-10
OTU18	OTU786	0.66878	4.06262e-12
OTU18	OTU8	0.678376	4.88528e-18
OTU18	OTU801	0.73596	4.07757e-17
OTU18	OTU833	0.758087	4.12155e-19
OTU18	OTU85	0.608399	1.27715e-08
OTU18	OTU949	0.659656	1.54532e-11
OTU18	OTU959	0.660109	1.44757e-11
OTU1803	OTU486	0.620013	1.60906e-14
OTU182	OTU378	0.684771	3.4765e-13
OTU185	OTU121	0.618425	1.95929e-14
OTU186	OTU1004	0.673457	2.01124e-12
OTU186	OTU1067	0.763644	1.20246e-19
OTU186	OTU109	0.669442	1.90065e-17
OTU186	OTU111	0.656888	1.18666e-16
OTU186	OTU126	0.701595	1.13153e-19
OTU186	OTU1269	0.606702	1.56281e-08
OTU186	OTU1336	0.618466	3.76036e-09
OTU186	OTU135	-0.659578	8.07408e-17
OTU186	OTU1448	0.617531	4.22002e-09
OTU186	OTU146	0.692889	4.83973e-19
OTU186	OTU168	0.63132	3.82831e-15
OTU186	OTU171	0.843424	1.0275e-34
OTU186	OTU174	0.872999	7.46097e-40
OTU186	OTU188	0.690153	1.46638e-13
OTU186	OTU195	-0.696755	4.95649e-14
OTU186	OTU198	0.638654	2.82329e-10
OTU186	OTU213	0.898365	4.02012e-40
OTU186	OTU224	0.840731	5.19791e-29
OTU186	OTU228	0.677557	1.07432e-12
OTU186	OTU236	-0.649588	6.40062e-11
OTU186	OTU252	0.884572	6.15168e-37
OTU186	OTU259	-0.66327	9.15344e-12
OTU186	OTU26	0.674415	8.97508e-18
OTU186	OTU264	-0.68805	2.05912e-13
OTU186	OTU277	0.703059	1.71084e-14
OTU186	OTU279	0.676058	1.35281e-12
OTU186	OTU298	0.61795	4.00758e-09
OTU186	OTU312	0.858217	7.52869e-32
OTU186	OTU315	0.838144	1.27878e-28
OTU186	OTU318	-0.602686	2.508e-08
OTU186	OTU324	-0.634896	4.63787e-10
OTU186	OTU335	-0.664761	7.36049e-12
OTU186	OTU341	-0.64431	1.32012e-10
OTU186	OTU383	0.862881	1.13441e-32
OTU186	OTU407	0.676811	1.20515e-12
OTU186	OTU41	0.952878	4.74535e-65
OTU186	OTU451	0.711849	3.70254e-15
OTU186	OTU470	0.766922	5.72156e-20
OTU186	OTU483	-0.602438	2.58167e-08
OTU186	OTU51	0.894354	1.93066e-44
OTU186	OTU560	0.692798	9.52815e-14
OTU186	OTU576	0.656556	2.40717e-11
OTU186	OTU62	0.842313	1.52656e-34
OTU186	OTU708	0.616169	4.9896e-09
OTU186	OTU71	0.88662	1.12897e-42
OTU186	OTU747	0.805882	2.94541e-24
OTU186	OTU753	0.705035	1.21873e-14
OTU186	OTU784	0.636831	3.59482e-10
OTU186	OTU799	0.625145	1.63017e-09
OTU186	OTU8	0.727397	1.09987e-21
OTU186	OTU80	0.770911	1.17161e-25
OTU186	OTU857	0.625919	1.47783e-09
OTU186	OTU88	0.676714	6.31246e-18
OTU186	OTU95	0.877345	1.02236e-40
OTU187	OTU1030	0.6659	6.22549e-12
OTU187	OTU1228	0.633201	5.78927e-10
OTU187	OTU166	0.634126	2.65618e-15
OTU187	OTU363	0.733731	6.3145e-17
OTU187	OTU477	0.663759	8.52382e-12
OTU187	OTU751	0.624573	1.75255e-09
OTU187	OTU914	0.624173	1.84321e-09
OTU187	OTU933	0.642219	1.75163e-10
OTU188	OTU109	0.89508	1.29628e-44
OTU188	OTU111	0.780179	1.2821e-26
OTU188	OTU126	0.911039	9.0386e-49
OTU188	OTU135	-0.608038	6.92049e-14
OTU188	OTU143	-0.691192	6.38696e-19
OTU188	OTU144	-0.692726	4.97137e-19
OTU188	OTU1448	0.669766	3.50698e-12
OTU188	OTU146	0.825831	3.87001e-32
OTU188	OTU174	0.687508	1.15857e-18
OTU188	OTU186	0.690153	7.56172e-19
OTU188	OTU194	0.67874	8.94817e-13
OTU188	OTU195	-0.746261	5.09494e-18
OTU188	OTU198	0.803734	5.37456e-24
OTU188	OTU213	0.739385	2.06457e-17
OTU188	OTU224	0.823581	1.5338e-26
OTU188	OTU227	-0.647642	8.37278e-11
OTU188	OTU228	0.912947	4.98321e-44
OTU188	OTU236	-0.647363	8.69967e-11
OTU188	OTU25	-0.639203	1.35818e-15
OTU188	OTU252	0.69177	1.12731e-13
OTU188	OTU259	-0.698193	3.89794e-14
OTU188	OTU26	0.808268	7.68943e-30
OTU188	OTU264	-0.681493	5.82762e-13
OTU188	OTU279	0.83628	2.42227e-28
OTU188	OTU312	0.742637	1.07122e-17
OTU188	OTU315	0.703884	1.48526e-14
OTU188	OTU335	-0.721084	6.96347e-16
OTU188	OTU36	-0.65814	9.9245e-17
OTU188	OTU38	0.64532	5.95172e-16
OTU188	OTU383	0.638634	2.83073e-10
OTU188	OTU41	0.694948	3.44815e-19
OTU188	OTU470	0.780603	2.24905e-21
OTU188	OTU486	0.741015	1.48771e-17
OTU188	OTU508	0.739177	2.15219e-17
OTU188	OTU560	0.889668	4.59114e-38
OTU188	OTU576	0.768786	3.73041e-20
OTU188	OTU701	0.664621	7.51271e-12
OTU188	OTU704	0.719777	8.85709e-16
OTU188	OTU707	0.817052	1.13964e-25
OTU188	OTU748	0.790768	1.74044e-22
OTU188	OTU753	0.845413	9.78327e-30
OTU188	OTU784	0.737428	3.04976e-17
OTU188	OTU80	0.799306	9.31451e-29
OTU188	OTU830	0.6433	1.51368e-10
OTU188	OTU88	0.796011	2.25849e-28
OTU188	OTU95	0.667498	2.5385e-17
OTU190	OTU238	0.629648	9.17349e-10
OTU192	OTU110	0.630412	4.30544e-15
OTU194	OTU109	0.712342	1.74723e-20
OTU194	OTU111	0.655105	1.52855e-16
OTU194	OTU118	-0.716608	8.12633e-21
OTU194	OTU120	-0.725776	1.49442e-21
OTU194	OTU126	0.620665	1.48343e-14
OTU194	OTU135	-0.696968	2.46558e-19
OTU194	OTU143	-0.793677	4.18774e-28
OTU194	OTU144	-0.756596	2.93344e-24
OTU194	OTU146	0.741688	6.68154e-23
OTU194	OTU188	0.67874	4.61748e-18
OTU194	OTU195	-0.770845	2.31477e-20
OTU194	OTU198	0.676852	1.19755e-12
OTU194	OTU224	0.649712	6.29169e-11
OTU194	OTU227	-0.750176	2.25101e-18
OTU194	OTU228	0.671372	2.7559e-12
OTU194	OTU236	-0.651579	4.85301e-11
OTU194	OTU25	-0.69196	5.63444e-19
OTU194	OTU259	-0.697799	4.16342e-14
OTU194	OTU26	0.677014	6.02787e-18
OTU194	OTU264	-0.656986	2.26454e-11
OTU194	OTU279	0.730419	1.19963e-16
OTU194	OTU318	-0.606646	1.57327e-08
OTU194	OTU335	-0.752159	1.47983e-18
OTU194	OTU36	-0.775994	3.52808e-26
OTU194	OTU38	0.639895	1.23823e-15
OTU194	OTU439	-0.604945	1.92376e-08
OTU194	OTU470	0.620249	3.01412e-09
OTU194	OTU486	0.659842	1.50442e-11
OTU194	OTU560	0.650652	5.52171e-11
OTU194	OTU576	0.604537	2.01844e-08
OTU194	OTU701	0.619283	3.39853e-09
OTU194	OTU707	0.606444	1.61129e-08
OTU194	OTU753	0.645508	1.12141e-10
OTU194	OTU85	-0.732612	4.04083e-22
OTU194	OTU88	0.707692	3.96143e-20
OTU195	OTU109	-0.772494	8.0895e-26
OTU195	OTU111	-0.763429	6.48759e-25
OTU195	OTU118	0.767486	2.58499e-25
OTU195	OTU12	0.66943	1.904e-17
OTU195	OTU120	0.797104	1.68673e-28
OTU195	OTU126	-0.682689	2.49188e-18
OTU195	OTU128	0.601461	1.50288e-13
OTU195	OTU135	0.879776	3.25327e-41
OTU195	OTU143	0.809148	5.9755e-30
OTU195	OTU144	0.768012	2.29154e-25
OTU195	OTU1448	-0.65511	2.95525e-11
OTU195	OTU146	-0.852198	4.0317e-36
OTU195	OTU174	-0.601543	1.48848e-13
OTU195	OTU186	-0.696755	2.55484e-19
OTU195	OTU188	-0.746261	2.62107e-23
OTU195	OTU194	-0.770845	1.18982e-25
OTU195	OTU198	-0.768042	4.42668e-20
OTU195	OTU203	0.735754	4.24637e-17
OTU195	OTU213	-0.70889	6.2375e-15
OTU195	OTU224	-0.778529	3.72848e-21
OTU195	OTU227	0.86075	2.71656e-32
OTU195	OTU228	-0.736856	3.41601e-17
OTU195	OTU236	0.809605	1.02047e-24
OTU195	OTU25	0.748127	1.77905e-23
OTU195	OTU252	-0.646369	9.96955e-11
OTU195	OTU259	0.848204	3.51887e-30
OTU195	OTU26	-0.780333	1.23495e-26
OTU195	OTU262	0.628434	1.07212e-09
OTU195	OTU264	0.834087	5.08356e-28
OTU195	OTU279	-0.79999	1.50577e-23
OTU195	OTU3	0.625725	7.84745e-15
OTU195	OTU312	-0.707366	8.13939e-15
OTU195	OTU315	-0.709112	5.99955e-15
OTU195	OTU318	0.828167	3.56676e-27
OTU195	OTU324	0.751396	1.74004e-18
OTU195	OTU335	0.903225	2.35297e-41
OTU195	OTU341	0.75416	9.6515e-19
OTU195	OTU354	0.747896	3.6293e-18
OTU195	OTU36	0.762888	7.32558e-25
OTU195	OTU38	-0.643651	7.46769e-16
OTU195	OTU383	-0.640233	2.28689e-10
OTU195	OTU386	0.64776	8.23774e-11
OTU195	OTU4	0.702407	9.85309e-20
OTU195	OTU41	-0.653644	1.87851e-16
OTU195	OTU457	0.675158	1.55252e-12
OTU195	OTU470	-0.729239	1.50425e-16
OTU195	OTU483	0.774189	1.05507e-20
OTU195	OTU486	-0.712897	3.07312e-15
OTU195	OTU543	0.624965	1.66773e-09
OTU195	OTU560	-0.792082	1.23752e-22
OTU195	OTU576	-0.714427	2.33791e-15
OTU195	OTU584	0.624225	1.83124e-09
OTU195	OTU7	0.61922	1.77569e-14
OTU195	OTU701	-0.658763	1.75654e-11
OTU195	OTU704	-0.642465	1.69452e-10
OTU195	OTU707	-0.670611	3.08967e-12
OTU195	OTU748	-0.62172	2.50861e-09
OTU195	OTU753	-0.75217	1.47634e-18
OTU195	OTU784	-0.703051	1.71319e-14
OTU195	OTU80	-0.685685	1.55059e-18
OTU195	OTU808	0.619486	3.31416e-09
OTU195	OTU830	-0.610203	1.02914e-08
OTU195	OTU85	0.726791	1.23358e-21
OTU195	OTU88	-0.829353	1.24669e-32
OTU195	OTU95	-0.617243	2.26727e-14
OTU197	OTU1044	0.631683	7.05265e-10
OTU197	OTU1136	0.621751	2.49893e-09
OTU197	OTU168	0.614862	3.03648e-14
OTU197	OTU18	0.795168	2.82532e-28
OTU197	OTU277	0.712804	3.12425e-15
OTU197	OTU298	0.772505	1.56979e-20
OTU197	OTU32	0.755502	3.71765e-24
OTU197	OTU330	0.709538	5.56677e-15
OTU197	OTU35	0.757964	2.17736e-24
OTU197	OTU407	0.647319	8.75213e-11
OTU197	OTU409	0.701271	2.31985e-14
OTU197	OTU549	0.666076	6.06553e-12
OTU197	OTU610	0.719816	8.79427e-16
OTU197	OTU635	0.721845	6.04962e-16
OTU197	OTU708	0.646973	9.17723e-11
OTU197	OTU739	0.618778	3.6178e-09
OTU197	OTU773	0.601172	2.99256e-08
OTU197	OTU786	0.672785	2.2269e-12
OTU197	OTU8	0.625888	7.68655e-15
OTU197	OTU801	0.695131	6.48911e-14
OTU197	OTU833	0.657071	2.23729e-11
OTU197	OTU949	0.648372	7.5714e-11
OTU198	OTU109	0.798647	1.1135e-28
OTU198	OTU111	0.879626	3.49472e-41
OTU198	OTU118	-0.620269	1.55846e-14
OTU198	OTU12	-0.601741	1.4546e-13
OTU198	OTU120	-0.636793	1.87024e-15
OTU198	OTU126	0.786028	3.00052e-27
OTU198	OTU135	-0.681621	2.9473e-18
OTU198	OTU143	-0.749519	1.32964e-23
OTU198	OTU144	-0.66864	2.14219e-17
OTU198	OTU1448	0.766293	6.60422e-20
OTU198	OTU146	0.899525	1.0612e-45
OTU198	OTU174	0.627802	6.02193e-15
OTU198	OTU186	0.638654	1.46124e-15
OTU198	OTU188	0.803734	2.76035e-29
OTU198	OTU194	0.676852	6.18034e-18
OTU198	OTU195	-0.768042	2.27558e-25
OTU198	OTU2011	0.621102	2.71014e-09
OTU198	OTU2071	0.613891	6.59003e-09
OTU198	OTU213	0.706631	9.24737e-15
OTU198	OTU2236	0.633123	5.84845e-10
OTU198	OTU224	0.744328	7.58554e-18
OTU198	OTU227	-0.725814	2.88201e-16
OTU198	OTU228	0.808093	1.57389e-24
OTU198	OTU236	-0.672432	2.3488e-12
OTU198	OTU25	-0.608993	6.17367e-14
OTU198	OTU252	0.656639	2.37911e-11
OTU198	OTU259	-0.711562	3.89531e-15
OTU198	OTU26	0.883444	5.51299e-42
OTU198	OTU264	-0.653864	3.5229e-11
OTU198	OTU279	0.754103	9.76963e-19
OTU198	OTU312	0.706678	9.17296e-15
OTU198	OTU315	0.654206	3.35711e-11
OTU198	OTU318	-0.628712	1.03463e-09
OTU198	OTU335	-0.73779	2.83805e-17
OTU198	OTU341	-0.636572	3.71975e-10
OTU198	OTU36	-0.696171	2.81549e-19
OTU198	OTU38	0.606912	7.91243e-14
OTU198	OTU383	0.623219	2.07882e-09
OTU198	OTU4	-0.611652	4.48469e-14
OTU198	OTU41	0.602939	1.26439e-13
OTU198	OTU470	0.748155	3.4383e-18
OTU198	OTU486	0.874972	5.95439e-35
OTU198	OTU560	0.798248	2.41436e-23
OTU198	OTU576	0.836274	2.42712e-28
OTU198	OTU701	0.819688	5.12118e-26
OTU198	OTU704	0.672371	2.37048e-12
OTU198	OTU707	0.70531	1.16222e-14
OTU198	OTU748	0.705461	1.1324e-14
OTU198	OTU753	0.780391	2.36904e-21
OTU198	OTU775	0.654749	3.10981e-11
OTU198	OTU784	0.810392	8.13315e-25
OTU198	OTU80	0.753905	5.2433e-24
OTU198	OTU830	0.825797	7.61895e-27
OTU198	OTU85	-0.607135	7.70533e-14
OTU198	OTU88	0.87823	6.75989e-41
OTU198	OTU882	0.722051	5.82343e-16
OTU198	OTU95	0.614061	3.34811e-14
OTU1990	OTU837	0.773534	6.33031e-26
OTU2	OTU16	0.601515	2.87534e-08
OTU2	OTU24	0.609247	1.15403e-08
OTU2	OTU30	0.611087	9.25251e-09
OTU2	OTU34	0.697548	4.34191e-14
OTU2	OTU5	0.651505	4.9029e-11
OTU2	OTU70	0.67604	1.35639e-12
OTU2	OTU96	0.640282	2.27189e-10
OTU20	OTU24	0.60125	2.96542e-08
OTU2011	OTU1448	0.621045	1.41475e-14
OTU2011	OTU146	0.681962	2.79373e-18
OTU2011	OTU198	0.621102	1.40468e-14
OTU2011	OTU2437	0.62407	1.8674e-09
OTU2011	OTU576	0.67962	4.02792e-18
OTU2011	OTU701	0.668508	2.18476e-17
OTU2011	OTU784	0.679114	4.35712e-18
OTU2011	OTU88	0.646549	5.03082e-16
OTU202	OTU546	0.606307	1.63777e-08
OTU203	OTU105	0.643043	8.10849e-16
OTU203	OTU118	0.6237	1.01385e-14
OTU203	OTU12	0.616675	2.43155e-14
OTU203	OTU120	0.69474	3.56887e-19
OTU203	OTU135	0.821249	1.62709e-31
OTU203	OTU146	-0.619864	1.63906e-14
OTU203	OTU154	0.778322	2.0144e-26
OTU203	OTU175	0.684756	1.79736e-18
OTU203	OTU195	0.735754	2.18528e-22
OTU203	OTU206	0.683658	4.1461e-13
OTU203	OTU207	0.748713	3.0601e-18
OTU203	OTU223	0.619672	3.23827e-09
OTU203	OTU227	0.728233	1.8225e-16
OTU203	OTU236	0.756468	5.86575e-19
OTU203	OTU259	0.709242	5.864e-15
OTU203	OTU262	0.832813	7.77922e-28
OTU203	OTU264	0.768241	4.22855e-20
OTU203	OTU318	0.744132	7.89619e-18
OTU203	OTU320	0.615467	5.43724e-09
OTU203	OTU324	0.70915	5.95983e-15
OTU203	OTU335	0.71988	8.6918e-16
OTU203	OTU341	0.817898	8.83027e-26
OTU203	OTU345	0.614027	6.48137e-09
OTU203	OTU353	0.622872	2.17148e-09
OTU203	OTU354	0.728508	1.72964e-16
OTU203	OTU372	0.720673	7.51143e-16
OTU203	OTU386	0.642454	1.69714e-10
OTU203	OTU410	0.654398	3.26781e-11
OTU203	OTU429	0.663705	8.59112e-12
OTU203	OTU455	0.665989	6.14386e-12
OTU203	OTU457	0.604249	2.08803e-08
OTU203	OTU460	0.632366	6.45356e-10
OTU203	OTU469	0.61136	8.95358e-09
OTU203	OTU483	0.613201	7.16604e-09
OTU203	OTU584	0.65478	3.09619e-11
OTU203	OTU76	0.606728	8.08797e-14
OTU203	OTU808	0.674458	1.72743e-12
OTU203	OTU88	-0.603505	1.18325e-13
OTU203	OTU967	0.601999	2.7178e-08
OTU206	OTU105	0.766709	3.08783e-25
OTU206	OTU154	0.834995	1.92197e-33
OTU206	OTU175	0.776584	3.06289e-26
OTU206	OTU203	0.683658	2.13879e-18
OTU206	OTU207	0.797291	3.12283e-23
OTU206	OTU223	0.727583	2.06264e-16
OTU206	OTU262	0.688194	2.01203e-13
OTU206	OTU265	0.660885	1.29435e-11
OTU206	OTU320	0.667126	5.19416e-12
OTU206	OTU331	0.657286	2.16976e-11
OTU206	OTU345	0.671436	2.72954e-12
OTU206	OTU353	0.724442	3.72986e-16
OTU206	OTU372	0.671788	2.58856e-12
OTU206	OTU375	0.612256	8.03541e-09
OTU206	OTU410	0.671943	2.52852e-12
OTU206	OTU455	0.70458	1.31796e-14
OTU206	OTU460	0.685549	3.07231e-13
OTU206	OTU469	0.718882	1.0434e-15
OTU206	OTU558	0.615933	5.13585e-09
OTU206	OTU569	0.661153	1.24508e-11
OTU206	OTU76	0.790256	1.02078e-27
OTU206	OTU827	0.627248	1.24778e-09
OTU206	OTU967	0.641866	1.8369e-10
OTU207	OTU105	0.731252	5.25783e-22
OTU207	OTU135	0.726155	1.39118e-21
OTU207	OTU154	0.863178	5.14717e-38
OTU207	OTU175	0.819407	2.86521e-31
OTU207	OTU203	0.748713	1.57412e-23
OTU207	OTU206	0.797291	1.60416e-28
OTU207	OTU223	0.749491	2.60022e-18
OTU207	OTU262	0.718333	1.15355e-15
OTU207	OTU264	0.603415	2.30275e-08
OTU207	OTU265	0.63056	8.15525e-10
OTU207	OTU320	0.721308	6.68118e-16
OTU207	OTU341	0.65001	6.03662e-11
OTU207	OTU345	0.623586	1.98498e-09
OTU207	OTU353	0.761559	1.91638e-19
OTU207	OTU372	0.729637	1.39391e-16
OTU207	OTU375	0.600209	3.34672e-08
OTU207	OTU410	0.660884	1.29448e-11
OTU207	OTU455	0.728945	1.59135e-16
OTU207	OTU460	0.686448	2.66215e-13
OTU207	OTU469	0.722411	5.44685e-16
OTU207	OTU558	0.612813	7.51127e-09
OTU207	OTU563	0.612528	7.77521e-09
OTU207	OTU569	0.70724	8.31955e-15
OTU207	OTU76	0.741033	7.62727e-23
OTU207	OTU827	0.63225	6.55192e-10
OTU207	OTU967	0.679625	7.8003e-13
OTU2071	OTU146	0.652388	2.24067e-16
OTU2071	OTU198	0.613891	3.41832e-14
OTU2071	OTU2236	0.672492	2.32775e-12
OTU2071	OTU486	0.642365	8.88614e-16
OTU2071	OTU576	0.673051	1.10412e-17
OTU2071	OTU784	0.614259	3.26819e-14
OTU2071	OTU830	0.672206	1.25469e-17
OTU2071	OTU88	0.621683	1.30635e-14
OTU208	OTU267	0.634267	5.03621e-10
OTU208	OTU380	0.614341	6.23882e-09
OTU208	OTU776	0.651819	4.6926e-11
OTU208	OTU84	0.606986	7.84307e-14
OTU210	OTU172	0.617339	2.24059e-14
OTU210	OTU286	0.638312	2.95432e-10
OTU212	OTU293	0.661727	1.14566e-11
OTU213	OTU1004	0.653465	3.7262e-11
OTU213	OTU1067	0.768972	3.57355e-20
OTU213	OTU109	0.696052	2.87142e-19
OTU213	OTU111	0.680013	3.78874e-18
OTU213	OTU120	-0.626353	7.24519e-15
OTU213	OTU126	0.730875	5.65497e-22
OTU213	OTU1336	0.636281	3.86552e-10
OTU213	OTU135	-0.690818	6.78804e-19
OTU213	OTU143	-0.642799	8.38047e-16
OTU213	OTU144	-0.63455	2.51285e-15
OTU213	OTU1448	0.673473	2.00619e-12
OTU213	OTU146	0.749064	1.4628e-23
OTU213	OTU171	0.713357	1.4582e-20
OTU213	OTU174	0.8247	5.53669e-32
OTU213	OTU186	0.898365	2.06197e-45
OTU213	OTU188	0.739385	1.06231e-22
OTU213	OTU195	-0.70889	3.21328e-20
OTU213	OTU198	0.706631	4.76438e-20
OTU213	OTU224	0.846155	7.46853e-30
OTU213	OTU227	-0.654162	3.37813e-11
OTU213	OTU228	0.746694	4.65872e-18
OTU213	OTU236	-0.609422	1.13016e-08
OTU213	OTU25	-0.666109	3.11767e-17
OTU213	OTU252	0.830211	1.83571e-27
OTU213	OTU259	-0.656377	2.46915e-11
OTU213	OTU26	0.704826	6.50946e-20
OTU213	OTU264	-0.676248	1.3138e-12
OTU213	OTU279	0.743675	8.66861e-18
OTU213	OTU312	0.876587	2.83354e-35
OTU213	OTU315	0.868732	9.54439e-34
OTU213	OTU335	-0.707094	8.53327e-15
OTU213	OTU341	-0.608994	1.18956e-08
OTU213	OTU383	0.80033	1.3728e-23
OTU213	OTU41	0.880651	2.14159e-41
OTU213	OTU470	0.839512	7.96168e-29
OTU213	OTU486	0.63239	6.43367e-10
OTU213	OTU51	0.786204	2.87047e-27
OTU213	OTU560	0.727509	2.09164e-16
OTU213	OTU576	0.697467	4.40119e-14
OTU213	OTU62	0.759684	1.49265e-24
OTU213	OTU707	0.622712	2.21553e-09
OTU213	OTU71	0.773575	6.27028e-26
OTU213	OTU747	0.767849	4.6269e-20
OTU213	OTU753	0.760114	2.64031e-19
OTU213	OTU784	0.674801	1.63933e-12
OTU213	OTU80	0.797057	1.70778e-28
OTU213	OTU857	0.629898	8.88285e-10
OTU213	OTU88	0.728243	9.36348e-22
OTU213	OTU95	0.810839	3.66841e-30
OTU214	OTU118	0.664981	3.68096e-17
OTU214	OTU1196	0.635967	4.02872e-10
OTU214	OTU120	0.641242	1.03366e-15
OTU214	OTU128	0.695274	3.26696e-19
OTU214	OTU143	0.640096	1.20543e-15
OTU214	OTU144	0.706043	5.2756e-20
OTU214	OTU151	0.679647	4.01098e-18
OTU214	OTU25	0.814203	1.36952e-30
OTU214	OTU438	0.602673	2.51171e-08
OTU214	OTU520	0.764187	1.06417e-19
OTU214	OTU657	0.721173	6.84988e-16
OTU214	OTU67	0.785077	3.81214e-27
OTU214	OTU773	0.615571	5.36843e-09
OTU214	OTU85	0.684235	1.95231e-18
OTU22	OTU12	0.65995	7.65324e-17
OTU22	OTU3	0.611352	4.65019e-14
OTU22	OTU4	0.639169	1.36419e-15
OTU22	OTU56	0.643857	1.40372e-10
OTU22	OTU58	0.641666	1.88693e-10
OTU22	OTU7	0.647763	4.25821e-16
OTU222	OTU643	0.671126	2.85962e-12
OTU223	OTU105	0.811032	3.46874e-30
OTU223	OTU154	0.765111	4.44076e-25
OTU223	OTU175	0.835588	1.57245e-33
OTU223	OTU203	0.619672	1.67862e-14
OTU223	OTU206	0.727583	1.06174e-21
OTU223	OTU207	0.749491	1.33749e-23
OTU223	OTU265	0.620411	2.95389e-09
OTU223	OTU320	0.656346	2.48012e-11
OTU223	OTU353	0.729691	1.37946e-16
OTU223	OTU372	0.618516	3.73711e-09
OTU223	OTU455	0.60476	1.96609e-08
OTU223	OTU469	0.610939	9.41931e-09
OTU223	OTU558	0.659852	1.50214e-11
OTU223	OTU569	0.677111	1.1507e-12
OTU223	OTU686	0.604795	1.95786e-08
OTU223	OTU76	0.763837	5.91987e-25
OTU223	OTU827	0.614785	5.90959e-09
OTU223	OTU967	0.631458	7.26146e-10
OTU2236	OTU111	0.605061	9.85226e-14
OTU2236	OTU1448	0.613019	3.80048e-14
OTU2236	OTU146	0.651697	2.46804e-16
OTU2236	OTU198	0.633123	3.02845e-15
OTU2236	OTU2071	0.672492	1.20172e-17
OTU2236	OTU26	0.610634	5.07022e-14
OTU2236	OTU486	0.640074	1.20896e-15
OTU2236	OTU576	0.622591	1.1658e-14
OTU2236	OTU701	0.602632	1.31065e-13
OTU2236	OTU784	0.619157	1.78944e-14
OTU2236	OTU830	0.635555	2.20209e-15
OTU2236	OTU88	0.636339	1.98579e-15
OTU224	OTU1004	0.649611	6.38001e-11
OTU224	OTU1067	0.725669	2.96195e-16
OTU224	OTU109	0.814827	1.13835e-30
OTU224	OTU111	0.74453	3.74421e-23
OTU224	OTU1121	0.628771	1.02678e-09
OTU224	OTU120	-0.613061	3.78096e-14
OTU224	OTU126	0.825177	4.76224e-32
OTU224	OTU1336	0.656549	2.40963e-11
OTU224	OTU135	-0.688954	9.18015e-19
OTU224	OTU143	-0.672892	1.13102e-17
OTU224	OTU144	-0.690394	7.27222e-19
OTU224	OTU1448	0.659922	1.48718e-11
OTU224	OTU146	0.782028	8.14106e-27
OTU224	OTU168	0.602622	1.31221e-13
OTU224	OTU171	0.645224	6.0303e-16
OTU224	OTU174	0.780278	1.25155e-26
OTU224	OTU186	0.840731	2.66762e-34
OTU224	OTU188	0.823581	7.87424e-32
OTU224	OTU194	0.649712	3.25342e-16
OTU224	OTU195	-0.778529	1.91604e-26
OTU224	OTU198	0.744328	3.90253e-23
OTU224	OTU213	0.846155	3.83259e-35
OTU224	OTU227	-0.69023	1.44814e-13
OTU224	OTU228	0.827784	4.03486e-27
OTU224	OTU236	-0.649496	6.482e-11
OTU224	OTU25	-0.696621	2.6124e-19
OTU224	OTU252	0.826187	6.73155e-27
OTU224	OTU259	-0.719041	1.01347e-15
OTU224	OTU26	0.757265	2.53614e-24
OTU224	OTU264	-0.715133	2.05926e-15
OTU224	OTU279	0.822143	2.40232e-26
OTU224	OTU312	0.849049	2.57127e-30
OTU224	OTU315	0.819962	4.70859e-26
OTU224	OTU318	-0.62723	1.25058e-09
OTU224	OTU324	-0.626209	1.42431e-09
OTU224	OTU335	-0.746447	4.90324e-18
OTU224	OTU341	-0.627227	1.25103e-09
OTU224	OTU38	0.615334	2.86608e-14
OTU224	OTU383	0.771646	1.91986e-20
OTU224	OTU41	0.836916	1.00045e-33
OTU224	OTU470	0.898145	4.55791e-40
OTU224	OTU486	0.678525	9.2507e-13
OTU224	OTU51	0.710589	2.38316e-20
OTU224	OTU560	0.822352	2.25158e-26
OTU224	OTU576	0.699632	3.06061e-14
OTU224	OTU62	0.745136	3.30601e-23
OTU224	OTU707	0.703983	1.46035e-14
OTU224	OTU71	0.681064	3.2158e-18
OTU224	OTU747	0.682261	5.16656e-13
OTU224	OTU748	0.709708	5.40329e-15
OTU224	OTU753	0.828675	3.02582e-27
OTU224	OTU784	0.72223	5.63306e-16
OTU224	OTU80	0.84026	3.14682e-34
OTU224	OTU857	0.670615	3.08807e-12
OTU224	OTU88	0.752955	6.42417e-24
OTU224	OTU95	0.819513	2.77361e-31
OTU2258	OTU2635	0.601495	2.88202e-08
OTU226	OTU1030	0.616502	4.78996e-09
OTU226	OTU166	0.615369	2.85392e-14
OTU226	OTU167	0.628006	5.86635e-15
OTU226	OTU334	0.65802	1.9539e-11
OTU226	OTU363	0.653208	3.86289e-11
OTU226	OTU751	0.678774	8.90177e-13
OTU226	OTU914	0.608008	1.33803e-08
OTU226	OTU933	0.63628	3.86582e-10
OTU227	OTU109	-0.648652	3.76737e-16
OTU227	OTU111	-0.662738	5.11008e-17
OTU227	OTU118	0.845258	5.31066e-35
OTU227	OTU12	0.663602	4.50503e-17
OTU227	OTU120	0.850128	8.81742e-36
OTU227	OTU128	0.712862	1.59269e-20
OTU227	OTU135	0.895617	9.64277e-45
OTU227	OTU1417	0.693626	8.31816e-14
OTU227	OTU143	0.83813	6.5951e-34
OTU227	OTU144	0.801105	5.7036e-29
OTU227	OTU146	-0.802567	3.81489e-29
OTU227	OTU188	-0.647642	4.33019e-16
OTU227	OTU194	-0.750176	1.15784e-23
OTU227	OTU195	0.86075	1.3938e-37
OTU227	OTU198	-0.725814	1.48361e-21
OTU227	OTU203	0.728233	9.38107e-22
OTU227	OTU213	-0.654162	1.74628e-16
OTU227	OTU224	-0.69023	7.46758e-19
OTU227	OTU228	-0.635609	4.22329e-10
OTU227	OTU236	0.756611	5.68571e-19
OTU227	OTU25	0.759802	1.45439e-24
OTU227	OTU259	0.831263	1.29964e-27
OTU227	OTU26	-0.694708	3.58758e-19
OTU227	OTU262	0.656878	2.29943e-11
OTU227	OTU264	0.811599	5.72854e-25
OTU227	OTU279	-0.723776	4.22456e-16
OTU227	OTU312	-0.65902	1.69291e-11
OTU227	OTU315	-0.668289	4.37074e-12
OTU227	OTU318	0.780232	2.46271e-21
OTU227	OTU324	0.667276	5.08004e-12
OTU227	OTU335	0.879678	6.6456e-36
OTU227	OTU341	0.742042	1.20855e-17
OTU227	OTU354	0.691551	1.1682e-13
OTU227	OTU36	0.80268	3.69691e-29
OTU227	OTU386	0.608997	1.18912e-08
OTU227	OTU387	0.603629	2.24586e-08
OTU227	OTU4	0.663981	4.26224e-17
OTU227	OTU439	0.638761	2.78323e-10
OTU227	OTU457	0.643279	1.51807e-10
OTU227	OTU470	-0.67045	3.16521e-12
OTU227	OTU483	0.655617	2.75049e-11
OTU227	OTU486	-0.674657	1.67576e-12
OTU227	OTU543	0.620237	3.01879e-09
OTU227	OTU560	-0.695375	6.23261e-14
OTU227	OTU576	-0.682271	5.15887e-13
OTU227	OTU7	0.623447	1.04673e-14
OTU227	OTU701	-0.635243	4.43114e-10
OTU227	OTU753	-0.653289	3.81958e-11
OTU227	OTU830	-0.605156	1.87637e-08
OTU227	OTU85	0.753275	5.99958e-24
OTU227	OTU88	-0.753025	6.32904e-24
OTU228	OTU109	0.880322	2.50761e-41
OTU228	OTU111	0.798928	1.03192e-28
OTU228	OTU126	0.907174	1.0742e-47
OTU228	OTU143	-0.703754	7.82664e-20
OTU228	OTU144	-0.69144	6.13363e-19
OTU228	OTU1448	0.658717	1.76816e-11
OTU228	OTU146	0.828763	1.50985e-32
OTU228	OTU174	0.665401	3.46037e-17
OTU228	OTU186	0.677557	5.54412e-18
OTU228	OTU188	0.912947	2.5557e-49
OTU228	OTU194	0.671372	1.42295e-17
OTU228	OTU195	-0.736856	1.75788e-22
OTU228	OTU198	0.808093	8.0826e-30
OTU228	OTU213	0.746694	2.39661e-23
OTU228	OTU224	0.827784	2.0712e-32
OTU228	OTU227	-0.635609	2.18647e-15
OTU228	OTU236	-0.619423	3.34016e-09
OTU228	OTU25	-0.634777	2.43898e-15
OTU228	OTU252	0.682719	4.80751e-13
OTU228	OTU259	-0.662485	1.02628e-11
OTU228	OTU26	0.805671	1.60562e-29
OTU228	OTU264	-0.659712	1.53271e-11
OTU228	OTU279	0.832807	7.79663e-28
OTU228	OTU312	0.722451	5.40651e-16
OTU228	OTU315	0.685823	2.94091e-13
OTU228	OTU335	-0.683224	4.43988e-13
OTU228	OTU36	-0.665164	3.5834e-17
OTU228	OTU38	0.669041	2.01784e-17
OTU228	OTU383	0.624523	1.7635e-09
OTU228	OTU41	0.674742	8.53761e-18
OTU228	OTU470	0.793727	8.04547e-23
OTU228	OTU486	0.767911	4.56185e-20
OTU228	OTU508	0.772841	1.45056e-20
OTU228	OTU560	0.892964	7.99826e-39
OTU228	OTU576	0.763135	1.34784e-19
OTU228	OTU701	0.663614	8.70626e-12
OTU228	OTU704	0.742339	1.13807e-17
OTU228	OTU707	0.78719	4.35374e-22
OTU228	OTU748	0.809724	9.86111e-25
OTU228	OTU753	0.844502	1.35972e-29
OTU228	OTU784	0.763678	1.19337e-19
OTU228	OTU80	0.815907	8.24934e-31
OTU228	OTU830	0.645476	1.12638e-10
OTU228	OTU88	0.797605	1.47435e-28
OTU228	OTU95	0.668795	2.0934e-17
OTU2296	OTU857	0.608833	6.29294e-14
OTU23	OTU58	0.601314	2.94335e-08
OTU230	OTU1228	0.652268	4.40706e-11
OTU230	OTU933	0.663008	9.51e-12
OTU2313	OTU1706	0.618435	1.95706e-14
OTU235	OTU283	0.647952	8.02276e-11
OTU236	OTU109	-0.636364	1.97929e-15
OTU236	OTU111	-0.655306	1.48557e-16
OTU236	OTU118	0.640945	1.07572e-15
OTU236	OTU120	0.680867	3.31615e-18
OTU236	OTU1301	0.608183	1.3104e-08
OTU236	OTU135	0.76085	1.15344e-24
OTU236	OTU143	0.655413	1.46323e-16
OTU236	OTU144	0.61851	1.93886e-14
OTU236	OTU146	-0.704784	6.55635e-20
OTU236	OTU186	-0.649588	3.3098e-16
OTU236	OTU188	-0.647363	4.49939e-16
OTU236	OTU194	-0.651579	2.50912e-16
OTU236	OTU195	0.809605	5.24033e-30
OTU236	OTU198	-0.672432	1.21261e-17
OTU236	OTU203	0.756468	3.01659e-24
OTU236	OTU213	-0.609422	5.865e-14
OTU236	OTU224	-0.649496	3.35197e-16
OTU236	OTU227	0.756611	2.92397e-24
OTU236	OTU228	-0.619423	1.73149e-14
OTU236	OTU25	0.610956	4.87726e-14
OTU236	OTU259	0.799673	1.64173e-23
OTU236	OTU26	-0.664718	3.82606e-17
OTU236	OTU262	0.647464	8.57928e-11
OTU236	OTU264	0.791402	1.47697e-22
OTU236	OTU279	-0.654735	3.11572e-11
OTU236	OTU312	-0.62182	2.47754e-09
OTU236	OTU315	-0.662211	1.06803e-11
OTU236	OTU318	0.834709	4.12388e-28
OTU236	OTU324	0.857493	1.00419e-31
OTU236	OTU335	0.800733	1.22969e-23
OTU236	OTU341	0.785627	6.46183e-22
OTU236	OTU354	0.801778	9.23248e-24
OTU236	OTU36	0.637489	1.70558e-15
OTU236	OTU372	0.62799	1.13487e-09
OTU236	OTU386	0.786004	5.87568e-22
OTU236	OTU41	-0.604517	1.05045e-13
OTU236	OTU429	0.669334	3.74074e-12
OTU236	OTU457	0.663082	9.40784e-12
OTU236	OTU470	-0.638749	2.78779e-10
OTU236	OTU483	0.745461	6.01023e-18
OTU236	OTU486	-0.618606	3.69567e-09
OTU236	OTU560	-0.669159	3.83948e-12
OTU236	OTU584	0.720209	8.18053e-16
OTU236	OTU656	0.618787	3.61373e-09
OTU236	OTU753	-0.653839	3.53544e-11
OTU236	OTU790	0.60743	1.43336e-08
OTU236	OTU80	-0.601379	1.51728e-13
OTU236	OTU808	0.74649	4.85937e-18
OTU236	OTU88	-0.702254	1.01145e-19
OTU236	OTU948	0.620638	2.87168e-09
OTU238	OTU190	0.629648	4.75138e-15
OTU24	OTU16	0.629552	4.81051e-15
OTU24	OTU2	0.609247	5.98906e-14
OTU24	OTU20	0.60125	1.5402e-13
OTU24	OTU34	0.641458	1.94046e-10
OTU24	OTU70	0.690435	1.40082e-13
OTU24	OTU84	0.603643	2.24209e-08
OTU24	OTU9	0.6318	3.59716e-15
OTU2432	OTU1139	0.627441	6.30645e-15
OTU2432	OTU1328	0.672284	1.23998e-17
OTU2432	OTU1407	0.680477	3.52444e-18
OTU2432	OTU1694	0.646303	5.20311e-16
OTU2432	OTU2525	0.602457	2.57623e-08
OTU2437	OTU2011	0.62407	9.67666e-15
OTU2484	OTU1044	0.738891	1.17263e-22
OTU2484	OTU1339	0.673872	9.74742e-18
OTU2484	OTU1483	0.716349	8.51713e-21
OTU2484	OTU1539	0.666632	2.88575e-17
OTU2484	OTU1618	0.611595	4.51529e-14
OTU2484	OTU1626	0.624961	8.64598e-15
OTU2484	OTU18	0.60662	8.19189e-14
OTU2484	OTU2966	0.700236	2.76402e-14
OTU2484	OTU35	0.613282	3.68113e-14
OTU2484	OTU374	0.628146	5.76276e-15
OTU2484	OTU773	0.632945	3.09955e-15
OTU2484	OTU786	0.611245	4.71066e-14
OTU2484	OTU833	0.658532	9.38344e-17
OTU249	OTU32	0.634419	2.5563e-15
OTU249	OTU387	0.819067	6.18962e-26
OTU249	OTU53	0.622492	1.18031e-14
OTU25	OTU109	-0.616458	4.81557e-09
OTU25	OTU118	0.834572	4.3182e-28
OTU25	OTU1196	0.656805	2.32366e-11
OTU25	OTU120	0.836215	2.47635e-28
OTU25	OTU128	0.767453	5.0672e-20
OTU25	OTU135	0.74115	1.44771e-17
OTU25	OTU143	0.875461	4.75955e-35
OTU25	OTU144	0.905512	5.874e-42
OTU25	OTU146	-0.72771	2.0133e-16
OTU25	OTU188	-0.639203	2.62429e-10
OTU25	OTU194	-0.69196	1.09277e-13
OTU25	OTU195	0.748127	3.45842e-18
OTU25	OTU198	-0.608993	1.18957e-08
OTU25	OTU213	-0.666109	6.03632e-12
OTU25	OTU214	0.814203	2.66725e-25
OTU25	OTU224	-0.696621	5.0681e-14
OTU25	OTU227	0.759802	2.82838e-19
OTU25	OTU228	-0.634777	4.71073e-10
OTU25	OTU236	0.610956	9.39975e-09
OTU25	OTU259	0.653272	3.82839e-11
OTU25	OTU264	0.635398	4.34214e-10
OTU25	OTU279	-0.787898	3.6365e-22
OTU25	OTU312	-0.683215	4.44663e-13
OTU25	OTU315	-0.709534	5.57077e-15
OTU25	OTU318	0.614135	6.39735e-09
OTU25	OTU335	0.762721	1.47876e-19
OTU25	OTU36	0.845211	1.0524e-29
OTU25	OTU374	0.621141	2.69711e-09
OTU25	OTU38	-0.674501	1.7161e-12
OTU25	OTU4	0.603614	1.16821e-13
OTU25	OTU439	0.750387	2.15344e-18
OTU25	OTU470	-0.726836	2.37614e-16
OTU25	OTU520	0.623759	1.94214e-09
OTU25	OTU560	-0.690008	1.50132e-13
OTU25	OTU576	-0.625866	1.48776e-09
OTU25	OTU657	0.771779	1.86104e-20
OTU25	OTU67	0.750411	2.14265e-18
OTU25	OTU707	-0.609718	1.09075e-08
OTU25	OTU753	-0.672353	2.37689e-12
OTU25	OTU773	0.677195	1.13586e-12
OTU25	OTU786	0.6351	4.51547e-10
OTU25	OTU85	0.866985	2.02319e-33
OTU25	OTU88	-0.644283	1.32492e-10
OTU250	OTU1	0.902936	1.43479e-46
OTU250	OTU114	0.807932	8.46186e-30
OTU250	OTU1173	0.762853	1.43595e-19
OTU250	OTU168	-0.606944	7.88221e-14
OTU250	OTU174	-0.606323	8.48584e-14
OTU250	OTU323	0.843826	1.73402e-29
OTU250	OTU53	-0.625425	8.15141e-15
OTU250	OTU60	0.786849	2.43847e-27
OTU250	OTU606	0.74708	4.30004e-18
OTU250	OTU8	-0.602697	1.30076e-13
OTU252	OTU1004	0.674786	1.64314e-12
OTU252	OTU1067	0.738947	2.25378e-17
OTU252	OTU109	0.699805	1.53212e-19
OTU252	OTU111	0.664384	4.01787e-17
[truncated: 2,987 more rows]

## Sheet: Taxonomy
ID	OTUabundance	Domain	Phylum	Class	Order	Family	Genus
OTU1	300435	d__Bacteria	p__Epsilonbacteraeota	c__Campylobacteria	o__Campylobacterales	f__Helicobacteraceae	g__Helicobacter
OTU2	2071	d__Bacteria	p__Proteobacteria	c__Gammaproteobacteria	o__Betaproteobacteriales	f__Neisseriaceae	g__Neisseria
OTU3	550	d__Bacteria	p__Bacteroidetes	c__Bacteroidia	o__Bacteroidales	f__Prevotellaceae	g__Prevotella 7
OTU4	560	d__Bacteria	p__Fusobacteria	c__Fusobacteriia	o__Fusobacteriales	f__Fusobacteriaceae	g__Fusobacterium
OTU5	866	d__Bacteria	p__Bacteroidetes	c__Bacteroidia	o__Bacteroidales	f__Porphyromonadaceae	g__Porphyromonas
OTU6	143632	d__Bacteria	p__Actinobacteria	c__Actinobacteria	o__Pseudonocardiales	f__Pseudonocardiaceae	g__Pseudonocardia
OTU7	563	d__Bacteria	p__Proteobacteria	c__Gammaproteobacteria	o__Pasteurellales	f__Pasteurellaceae	g__Haemophilus
OTU8	166201	d__Bacteria	p__Proteobacteria	c__Gammaproteobacteria	o__Betaproteobacteriales	f__Burkholderiaceae	g__Ralstonia
OTU9	877	d__Bacteria	p__Firmicutes	c__Bacilli	o__Lactobacillales	f__Carnobacteriaceae	g__Granulicatella
OTU10	1277	d__Bacteria	p__Proteobacteria	c__Gammaproteobacteria	o__Betaproteobacteriales	f__Neisseriaceae	g__Neisseria
OTU11	188	d__Bacteria	p__Bacteroidetes	c__Bacteroidia	o__Bacteroidales	f__Prevotellaceae	g__Prevotella
OTU12	2328	d__Bacteria	p__Firmicutes	c__Bacilli	o__Lactobacillales	f__Streptococcaceae	g__Streptococcus
OTU13	343	d__Bacteria	p__Firmicutes	c__Negativicutes	o__Selenomonadales	f__Veillonellaceae	g__Veillonella
OTU15	609	d__Bacteria	p__Proteobacteria	c__Gammaproteobacteria	o__Betaproteobacteriales	f__Neisseriaceae	g__Neisseria
OTU16	534	d__Bacteria	p__Actinobacteria	c__Actinobacteria	o__Micrococcales	f__Micrococcaceae	g__Rothia
OTU17	206	d__Bacteria	p__Fusobacteria	c__Fusobacteriia	o__Fusobacteriales	f__Leptotrichiaceae	g__Leptotrichia
OTU18	52598	d__Bacteria	p__Bacteroidetes	c__Bacteroidia	o__Chitinophagales	f__Chitinophagaceae	g__Hydrobacter
OTU20	2007	d__Bacteria	p__Firmicutes	c__Negativicutes	o__Selenomonadales	f__Veillonellaceae	g__Veillonella
OTU22	288	d__Bacteria	p__Bacteroidetes	c__Bacteroidia	o__Bacteroidales	f__Prevotellaceae	g__Alloprevotella
OTU23	48	d__Bacteria	p__Bacteroidetes	c__Bacteroidia	o__Bacteroidales	f__Prevotellaceae	g__Prevotella
OTU24	1457	d__Bacteria	p__Firmicutes	c__Bacilli	o__Lactobacillales	f__Streptococcaceae	g__Streptococcus
OTU25	35756	d__Bacteria	p__Proteobacteria	c__Alphaproteobacteria	o__Rhizobiales	f__Rhizobiaceae	g__Mesorhizobium
OTU26	67197	d__Bacteria	p__Proteobacteria	c__Alphaproteobacteria	o__Rhizobiales	f__Rhizobiaceae	g__Mesorhizobium
OTU27	311	d__Bacteria	p__Firmicutes	c__Clostridia	o__Clostridiales	f__Peptostreptococcaceae	g__Peptostreptococcus
OTU28	201	d__Bacteria	p__Actinobacteria	c__Actinobacteria	o__Actinomycetales	f__Actinomycetaceae	g__Actinomyces
OTU29	197	d__Bacteria	p__Patescibacteria	c__Saccharimonadia	o__Saccharimonadales	f__Saccharimonadaceae	g__norank
OTU30	1145	d__Bacteria	p__Actinobacteria	c__Actinobacteria	o__Micrococcales	f__Micrococcaceae	g__Rothia
OTU32	42062	d__Bacteria	p__Proteobacteria	c__Alphaproteobacteria	o__Rhizobiales	f__Xanthobacteraceae	g__Bradyrhizobium
OTU33	290	d__Bacteria	p__Bacteroidetes	c__Bacteroidia	o__Bacteroidales	f__Prevotellaceae	g__Prevotella 6
OTU34	775	d__Bacteria	p__Proteobacteria	c__Gammaproteobacteria	o__Pasteurellales	f__Pasteurellaceae	g__Haemophilus
OTU35	34924	d__Bacteria	p__Proteobacteria	c__Gammaproteobacteria	o__Betaproteobacteriales	f__Burkholderiaceae	g__Ralstonia
OTU36	34007	d__Bacteria	p__Proteobacteria	c__Alphaproteobacteria	o__Rhizobiales	f__Labraceae	g__Labrys
OTU37	254	d__Bacteria	p__Firmicutes	c__Negativicutes	o__Selenomonadales	f__Veillonellaceae	g__Veillonella
OTU38	5418	d__Bacteria	p__Firmicutes	c__Bacilli	o__Lactobacillales	f__Streptococcaceae	g__Streptococcus
OTU39	144	d__Bacteria	p__Firmicutes	c__Clostridia	o__Clostridiales	f__Family XIII	g__[Eubacterium] nodatum group
OTU40	109	d__Bacteria	p__Firmicutes	c__Bacilli	o__Bacillales	f__Family XI	g__Gemella
OTU41	36586	d__Bacteria	p__Proteobacteria	c__Gammaproteobacteria	o__Betaproteobacteriales	f__Burkholderiaceae	g__Ralstonia
OTU42	115	d__Bacteria	p__Actinobacteria	c__Actinobacteria	o__Actinomycetales	f__Actinomycetaceae	g__Actinomyces
OTU45	58	d__Bacteria	p__Bacteroidetes	c__Bacteroidia	o__Bacteroidales	f__Prevotellaceae	g__Prevotella
OTU46	268	d__Bacteria	p__Bacteroidetes	c__Bacteroidia	o__Bacteroidales	f__Porphyromonadaceae	g__Porphyromonas
OTU47	80	d__Bacteria	p__Firmicutes	c__Negativicutes	o__Selenomonadales	f__Veillonellaceae	g__Veillonella
OTU48	617	d__Bacteria	p__Firmicutes	c__Bacilli	o__Lactobacillales	f__Carnobacteriaceae	g__Granulicatella
OTU49	227	d__Bacteria	p__Fusobacteria	c__Fusobacteriia	o__Fusobacteriales	f__Fusobacteriaceae	g__Fusobacterium
OTU51	23702	d__Bacteria	p__Proteobacteria	c__Gammaproteobacteria	o__Betaproteobacteriales	f__Burkholderiaceae	g__Ralstonia
OTU52	4076	d__Bacteria	p__Proteobacteria	c__Gammaproteobacteria	o__Betaproteobacteriales	f__Neisseriaceae	g__Neisseria
OTU53	19719	d__Bacteria	p__Proteobacteria	c__Alphaproteobacteria	o__Reyranellales	f__Reyranellaceae	g__Reyranella
OTU55	702	d__Bacteria	p__Proteobacteria	c__Gammaproteobacteria	o__Betaproteobacteriales	f__Neisseriaceae	g__Neisseria
OTU56	106	d__Bacteria	p__Bacteroidetes	c__Bacteroidia	o__Bacteroidales	f__Prevotellaceae	g__Prevotella 7
OTU58	47	d__Bacteria	p__Bacteroidetes	c__Bacteroidia	o__Bacteroidales	f__Prevotellaceae	g__Prevotella 7
OTU60	17637	d__Bacteria	p__Epsilonbacteraeota	c__Campylobacteria	o__Campylobacterales	f__Helicobacteraceae	g__Helicobacter
OTU61	421	d__Bacteria	p__Firmicutes	c__Negativicutes	o__Selenomonadales	f__Veillonellaceae	g__Veillonella
OTU62	17070	d__Bacteria	p__Proteobacteria	c__Alphaproteobacteria	o__Rhizobiales	f__Labraceae	g__Labrys
OTU65	168	d__Bacteria	p__Proteobacteria	c__Gammaproteobacteria	o__Pasteurellales	f__Pasteurellaceae	g__Haemophilus
OTU67	10976	d__Bacteria	p__Proteobacteria	c__Gammaproteobacteria	o__Betaproteobacteriales	f__Burkholderiaceae	g__Variovorax
OTU69	135	d__Bacteria	p__Firmicutes	c__Clostridia	o__Clostridiales	f__Lachnospiraceae	g__Lachnoanaerobaculum
OTU70	831	d__Bacteria	p__Firmicutes	c__Bacilli	o__Bacillales	f__Family XI	g__Gemella
OTU71	13818	d__Bacteria	p__Proteobacteria	c__Gammaproteobacteria	o__Betaproteobacteriales	f__Burkholderiaceae	g__Ralstonia
OTU73	147	d__Bacteria	p__Bacteroidetes	c__Bacteroidia	o__Bacteroidales	f__Prevotellaceae	g__Alloprevotella
OTU76	9109	d__Bacteria	p__Proteobacteria	c__Gammaproteobacteria	o__Oceanospirillales	f__Halomonadaceae	g__Halomonas
OTU77	5372	d__Bacteria	p__Proteobacteria	c__Gammaproteobacteria	o__Oceanospirillales	f__Halomonadaceae	g__Halomonas
OTU80	11626	d__Bacteria	p__Proteobacteria	c__Alphaproteobacteria	o__Rhizobiales	f__Xanthobacteraceae	g__Bradyrhizobium
OTU83	259	d__Bacteria	p__Bacteroidetes	c__Bacteroidia	o__Bacteroidales	f__Prevotellaceae	g__Alloprevotella
OTU84	355	d__Bacteria	p__Firmicutes	c__Negativicutes	o__Selenomonadales	f__Veillonellaceae	g__Veillonella
OTU85	9144	d__Bacteria	p__Proteobacteria	c__Alphaproteobacteria	o__Rhizobiales	f__Xanthobacteraceae	g__Rhodopseudomonas
OTU86	39	d__Bacteria	p__Patescibacteria	c__Gracilibacteria	o__Absconditabacteriales (SR1)	f__norank	g__norank
OTU88	12882	d__Bacteria	p__Proteobacteria	c__Gammaproteobacteria	o__Betaproteobacteriales	f__Burkholderiaceae	g__Variovorax
OTU89	7782	d__Bacteria	p__Proteobacteria	c__Gammaproteobacteria	o__Alteromonadales	f__Idiomarinaceae	g__Aliidiomarina
OTU90	126	d__Bacteria	p__Firmicutes	c__Clostridia	o__Clostridiales	f__Lachnospiraceae	g__Oribacterium
OTU92	37	d__Bacteria	p__Patescibacteria	c__Gracilibacteria	o__Absconditabacteriales (SR1)	f__norank	g__norank
OTU95	9082	d__Bacteria	p__Proteobacteria	c__Alphaproteobacteria	o__Rhizobiales	f__Labraceae	g__Labrys
OTU96	188	d__Bacteria	p__Proteobacteria	c__Gammaproteobacteria	o__Pasteurellales	f__Pasteurellaceae	g__Haemophilus
OTU97	137	d__Bacteria	p__Proteobacteria	c__Gammaproteobacteria	o__Pasteurellales	f__Pasteurellaceae	g__Haemophilus
OTU100	426	d__Bacteria	p__Firmicutes	c__Bacilli	o__Lactobacillales	f__Carnobacteriaceae	g__Granulicatella
OTU102	6759	d__Bacteria	p__Proteobacteria	c__Gammaproteobacteria	o__Betaproteobacteriales	f__Burkholderiaceae	g__Acidovorax
OTU105	5624	d__Bacteria	p__Proteobacteria	c__Gammaproteobacteria	o__Pseudomonadales	f__Pseudomonadaceae	g__Pseudomonas
OTU107	58	d__Bacteria	p__Bacteroidetes	c__Bacteroidia	o__Bacteroidales	f__Prevotellaceae	g__Prevotella 7
OTU109	7080	d__Bacteria	p__Proteobacteria	c__Alphaproteobacteria	o__Rhizobiales	f__Xanthobacteraceae	g__Pseudolabrys
OTU110	155	d__Bacteria	p__Bacteroidetes	c__Bacteroidia	o__Bacteroidales	f__Prevotellaceae	g__Prevotella
OTU111	9837	d__Bacteria	p__Proteobacteria	c__Alphaproteobacteria	o__Rhizobiales	f__Rhizobiaceae	g__Mesorhizobium
OTU112	37	d__Bacteria	p__Proteobacteria	c__Gammaproteobacteria	o__Pasteurellales	f__Pasteurellaceae	g__Haemophilus
OTU114	7052	d__Bacteria	p__Epsilonbacteraeota	c__Campylobacteria	o__Campylobacterales	f__Helicobacteraceae	g__Helicobacter
OTU118	5763	d__Bacteria	p__Proteobacteria	c__Alphaproteobacteria	o__Rhizobiales	f__Xanthobacteraceae	g__Pseudolabrys
OTU120	4852	d__Bacteria	p__Proteobacteria	c__Alphaproteobacteria	o__Rhizobiales	f__Beijerinckiaceae	g__Methylobacterium
OTU121	33	d__Bacteria	p__Bacteroidetes	c__Bacteroidia	o__Flavobacteriales	f__Flavobacteriaceae	g__Capnocytophaga
OTU122	220	d__Bacteria	p__Firmicutes	c__Bacilli	o__Bacillales	f__Family XI	g__Gemella
OTU124	3555	d__Bacteria	p__Actinobacteria	c__Actinobacteria	o__Corynebacteriales	f__Nocardiaceae	g__Nocardia
OTU126	5750	d__Bacteria	p__Proteobacteria	c__Alphaproteobacteria	o__Rhizobiales	f__Xanthobacteraceae	g__Pseudolabrys
OTU128	4681	d__Bacteria	p__Proteobacteria	c__Alphaproteobacteria	o__Rhizobiales	f__Beijerinckiaceae	g__Methylobacterium
OTU129	4781	d__Bacteria	p__Proteobacteria	c__Alphaproteobacteria	o__Rhizobiales	f__Beijerinckiaceae	g__Methylobacterium
OTU131	138	d__Bacteria	p__Firmicutes	c__Clostridia	o__Clostridiales	f__Lachnospiraceae	g__Catonella
OTU133	57	d__Bacteria	p__Bacteroidetes	c__Bacteroidia	o__Bacteroidales	f__Porphyromonadaceae	g__Porphyromonas
OTU135	4331	d__Bacteria	p__Proteobacteria	c__Gammaproteobacteria	o__Betaproteobacteriales	f__Burkholderiaceae	g__Acidovorax
OTU141	197	d__Bacteria	p__Proteobacteria	c__Gammaproteobacteria	o__Pasteurellales	f__Pasteurellaceae	g__Haemophilus
OTU143	4337	d__Bacteria	p__Proteobacteria	c__Alphaproteobacteria	o__Rhizobiales	f__Xanthobacteraceae	g__Bradyrhizobium
OTU144	3994	d__Bacteria	p__Proteobacteria	c__Gammaproteobacteria	o__Betaproteobacteriales	f__Burkholderiaceae	g__Variovorax
OTU146	6264	d__Bacteria	p__Proteobacteria	c__Gammaproteobacteria	o__Betaproteobacteriales	f__Burkholderiaceae	g__Variovorax
OTU149	59	d__Bacteria	p__Epsilonbacteraeota	c__Campylobacteria	o__Campylobacterales	f__Campylobacteraceae	g__Campylobacter
OTU151	3394	d__Bacteria	p__Proteobacteria	c__Alphaproteobacteria	o__Rhizobiales	f__Rhizobiaceae	g__Mesorhizobium
OTU154	3475	d__Bacteria	p__Actinobacteria	c__Actinobacteria	o__Micrococcales	f__Micrococcaceae	g__Nesterenkonia
OTU157	56	d__Bacteria	p__Firmicutes	c__Negativicutes	o__Selenomonadales	f__Veillonellaceae	g__Veillonella
OTU161	97	d__Bacteria	p__Firmicutes	c__Clostridia	o__Clostridiales	f__Peptostreptococcaceae	g__Peptostreptococcus
OTU162	55	d__Bacteria	p__Bacteroidetes	c__Bacteroidia	o__Flavobacteriales	f__Flavobacteriaceae	g__Capnocytophaga
OTU166	192	d__Bacteria	p__Bacteroidetes	c__Bacteroidia	o__Bacteroidales	f__Prevotellaceae	g__Prevotella
OTU167	220	d__Bacteria	p__Bacteroidetes	c__Bacteroidia	o__Bacteroidales	f__Prevotellaceae	g__Prevotella
OTU168	3482	d__Bacteria	p__Proteobacteria	c__Alphaproteobacteria	o__Rhizobiales	f__Xanthobacteraceae	g__Bradyrhizobium
OTU170	145	d__Bacteria	p__Firmicutes	c__Bacilli	o__Lactobacillales	f__Streptococcaceae	g__Streptococcus
OTU171	3820	d__Bacteria	p__Proteobacteria	c__Gammaproteobacteria	o__Betaproteobacteriales	f__Burkholderiaceae	g__Ralstonia
OTU172	130	d__Bacteria	p__Firmicutes	c__Bacilli	o__Lactobacillales	f__Streptococcaceae	g__Streptococcus
OTU174	3970	d__Bacteria	p__Proteobacteria	c__Gammaproteobacteria	o__Betaproteobacteriales	f__Burkholderiaceae	g__Ralstonia
OTU175	2689	d__Bacteria	p__Proteobacteria	c__Gammaproteobacteria	o__Betaproteobacteriales	f__Burkholderiaceae	g__Cupriavidus
OTU177	80	d__Bacteria	p__Proteobacteria	c__Gammaproteobacteria	o__Betaproteobacteriales	f__Neisseriaceae	g__Neisseria
OTU178	3684	d__Bacteria	p__Proteobacteria	c__Alphaproteobacteria	o__Rhizobiales	f__Rhizobiaceae	g__Mesorhizobium
OTU182	197	d__Bacteria	p__Bacteroidetes	c__Bacteroidia	o__Bacteroidales	f__Prevotellaceae	g__Prevotella 7
OTU185	35	d__Bacteria	p__Bacteroidetes	c__Bacteroidia	o__Flavobacteriales	f__Flavobacteriaceae	g__Capnocytophaga
OTU186	3615	d__Bacteria	p__Proteobacteria	c__Gammaproteobacteria	o__Betaproteobacteriales	f__Burkholderiaceae	g__Ralstonia
OTU187	169	d__Bacteria	p__Firmicutes	c__Bacilli	o__Lactobacillales	f__Carnobacteriaceae	g__Granulicatella
OTU188	3186	d__Bacteria	p__Proteobacteria	c__Alphaproteobacteria	o__Rhizobiales	f__Xanthobacteraceae	g__Pseudolabrys
OTU190	72	d__Bacteria	p__Actinobacteria	c__Actinobacteria	o__Micrococcales	f__Micrococcaceae	g__Rothia
OTU192	100	d__Bacteria	p__Firmicutes	c__Negativicutes	o__Selenomonadales	f__Veillonellaceae	g__Veillonella
OTU194	3502	d__Bacteria	p__Epsilonbacteraeota	c__Campylobacteria	o__Campylobacterales	f__Helicobacteraceae	g__Helicobacter
OTU195	2389	d__Bacteria	p__Proteobacteria	c__Gammaproteobacteria	o__Betaproteobacteriales	f__Burkholderiaceae	g__Ralstonia
OTU197	2591	d__Bacteria	p__Proteobacteria	c__Alphaproteobacteria	o__Rhizobiales	f__Rhizobiaceae	g__Allorhizobium-Neorhizobium-Pararhizobium-Rhizobium
OTU198	3775	d__Bacteria	p__Proteobacteria	c__Alphaproteobacteria	o__Rhizobiales	f__Rhizobiaceae	g__Mesorhizobium
OTU202	182	d__Bacteria	p__Firmicutes	c__Negativicutes	o__Selenomonadales	f__Veillonellaceae	g__Megasphaera
OTU203	1906	d__Bacteria	p__Actinobacteria	c__Nitriliruptoria	o__Nitriliruptorales	f__Nitriliruptoraceae	g__norank
OTU206	1918	d__Bacteria	p__Actinobacteria	c__Actinobacteria	o__Micrococcales	f__Micrococcaceae	g__Nesterenkonia
OTU207	1839	d__Bacteria	p__Actinobacteria	c__Actinobacteria	o__Micrococcales	f__Micrococcaceae	g__Nesterenkonia
OTU208	48	d__Bacteria	p__Firmicutes	c__Negativicutes	o__Selenomonadales	f__Veillonellaceae	g__Veillonella
OTU210	35	d__Bacteria	p__Fusobacteria	c__Fusobacteriia	o__Fusobacteriales	f__Fusobacteriaceae	g__Fusobacterium
OTU212	59	d__Bacteria	p__Fusobacteria	c__Fusobacteriia	o__Fusobacteriales	f__Fusobacteriaceae	g__Fusobacterium
OTU213	2640	d__Bacteria	p__Proteobacteria	c__Gammaproteobacteria	o__Betaproteobacteriales	f__Burkholderiaceae	g__Ralstonia
OTU214	1691	d__Bacteria	p__Proteobacteria	c__Alphaproteobacteria	o__Rhizobiales	f__Rhizobiaceae	g__Mesorhizobium
OTU222	143	d__Bacteria	p__Proteobacteria	c__Gammaproteobacteria	o__Pasteurellales	f__Pasteurellaceae	g__Aggregatibacter
OTU223	1575	d__Bacteria	p__Proteobacteria	c__Gammaproteobacteria	o__Betaproteobacteriales	f__Burkholderiaceae	g__Cupriavidus
OTU224	2181	d__Bacteria	p__Proteobacteria	c__Alphaproteobacteria	o__Rhizobiales	f__Xanthobacteraceae	g__Bradyrhizobium
OTU226	151	d__Bacteria	p__Firmicutes	c__Clostridia	o__Clostridiales	f__Family XIII	g__[Eubacterium] nodatum group
OTU227	1506	d__Bacteria	p__Proteobacteria	c__Gammaproteobacteria	o__Betaproteobacteriales	f__Burkholderiaceae	g__Pelomonas
OTU228	1874	d__Bacteria	p__Proteobacteria	c__Alphaproteobacteria	o__Rhizobiales	f__Xanthobacteraceae	g__Pseudolabrys
OTU230	47	d__Bacteria	p__Firmicutes	c__Clostridia	o__Clostridiales	f__Family XI	g__Parvimonas
OTU235	572	d__Bacteria	p__Bacteroidetes	c__Bacteroidia	o__Bacteroidales	f__Porphyromonadaceae	g__Porphyromonas
OTU236	1243	d__Bacteria	p__Proteobacteria	c__Gammaproteobacteria	o__Competibacterales	f__Competibacteraceae	g__Candidatus Competibacter
OTU238	52	d__Bacteria	p__Actinobacteria	c__Actinobacteria	o__Micrococcales	f__Micrococcaceae	g__Rothia
OTU249	1438	d__Bacteria	p__Proteobacteria	c__Alphaproteobacteria	o__Sneathiellales	f__Sneathiellaceae	g__Taonella
OTU250	1942	d__Bacteria	p__Epsilonbacteraeota	c__Campylobacteria	o__Campylobacterales	f__Helicobacteraceae	g__Helicobacter
OTU252	1769	d__Bacteria	p__Proteobacteria	c__Alphaproteobacteria	o__Rhizobiales	f__Labraceae	g__Labrys
OTU257	1356	d__Bacteria	p__Proteobacteria	c__Gammaproteobacteria	o__Betaproteobacteriales	f__Burkholderiaceae	g__Herbaspirillum
OTU259	1256	d__Bacteria	p__Proteobacteria	c__Gammaproteobacteria	o__Enterobacteriales	f__Enterobacteriaceae	g__Escherichia-Shigella
OTU262	1124	d__Bacteria	p__Actinobacteria	c__Nitriliruptoria	o__Nitriliruptorales	f__Nitriliruptoraceae	g__Egicoccus
OTU264	1103	d__Bacteria	p__Firmicutes	c__Bacilli	o__Bacillales	f__Sporolactobacillaceae	g__Alkalicoccus
OTU265	668	d__Bacteria	p__Proteobacteria	c__Alphaproteobacteria	o__Sphingomonadales	f__Sphingomonadaceae	g__Sphingomonas
OTU267	60	d__Bacteria	p__Firmicutes	c__Clostridia	o__Clostridiales	f__Peptostreptococcaceae	g__Peptostreptococcus
OTU269	20	d__Bacteria	p__Fusobacteria	c__Fusobacteriia	o__Fusobacteriales	f__Leptotrichiaceae	g__Leptotrichia
OTU277	1396	d__Bacteria	p__Proteobacteria	c__Alphaproteobacteria	o__Rhizobiales	f__Labraceae	g__Labrys
OTU279	1259	d__Bacteria	p__Proteobacteria	c__Gammaproteobacteria	o__Betaproteobacteriales	f__Burkholderiaceae	g__Pelomonas
OTU283	265	d__Bacteria	p__Firmicutes	c__Clostridia	o__Clostridiales	f__Peptostreptococcaceae	g__Filifactor
OTU286	44	d__Bacteria	p__Firmicutes	c__Bacilli	o__Lactobacillales	f__Streptococcaceae	g__Streptococcus
OTU293	61	d__Bacteria	p__Firmicutes	c__Bacilli	o__Lactobacillales	f__Streptococcaceae	g__Streptococcus
OTU298	1192	d__Bacteria	p__Proteobacteria	c__Alphaproteobacteria	o__Rhizobiales	f__Labraceae	g__Labrys
OTU308	330	d__Bacteria	p__Proteobacteria	c__Gammaproteobacteria	o__Pasteurellales	f__Pasteurellaceae	g__Actinobacillus
OTU311	57	d__Bacteria	p__Firmicutes	c__Bacilli	o__Lactobacillales	f__Streptococcaceae	g__Streptococcus
OTU312	1329	d__Bacteria	p__Proteobacteria	c__Gammaproteobacteria	o__Betaproteobacteriales	f__Burkholderiaceae	g__Ralstonia
OTU314	97	d__Bacteria	p__Firmicutes	c__Bacilli	o__Lactobacillales	f__Streptococcaceae	g__Streptococcus
OTU315	1390	d__Bacteria	p__Proteobacteria	c__Gammaproteobacteria	o__Betaproteobacteriales	f__Burkholderiaceae	g__Ralstonia
OTU318	874	d__Bacteria	p__Bacteroidetes	c__Bacteroidia	o__Bacteroidales	f__Bacteroidaceae	g__Bacteroides
OTU319	63	d__Bacteria	p__Proteobacteria	c__Gammaproteobacteria	o__Betaproteobacteriales	f__Neisseriaceae	g__Neisseria
OTU320	949	d__Bacteria	p__Proteobacteria	c__Alphaproteobacteria	o__Rhizobiales	f__Rhizobiales Incertae Sedis	g__Phreatobacter
OTU323	1481	d__Bacteria	p__Epsilonbacteraeota	c__Campylobacteria	o__Campylobacterales	f__Helicobacteraceae	g__Helicobacter
OTU324	749	d__Bacteria	p__Proteobacteria	c__Gammaproteobacteria	o__Competibacterales	f__Competibacteraceae	g__Candidatus Competibacter
OTU330	945	d__Bacteria	p__Proteobacteria	c__Gammaproteobacteria	o__Betaproteobacteriales	f__Burkholderiaceae	g__Ralstonia
OTU331	668	d__Bacteria	p__Actinobacteria	c__Actinobacteria	o__Corynebacteriales	f__Nocardiaceae	g__Rhodococcus
OTU334	59	d__Bacteria	p__Firmicutes	c__Clostridia	o__Clostridiales	f__Lachnospiraceae	g__Oribacterium
OTU335	776	d__Bacteria	p__Proteobacteria	c__Gammaproteobacteria	o__Betaproteobacteriales	f__Burkholderiaceae	g__Herbaspirillum
OTU341	788	d__Bacteria	p__Actinobacteria	c__Nitriliruptoria	o__Nitriliruptorales	f__Nitriliruptoraceae	g__norank
OTU342	104	d__Bacteria	p__Firmicutes	c__Clostridia	o__Clostridiales	f__Family XI	g__Parvimonas
OTU345	971	d__Bacteria	p__Proteobacteria	c__Gammaproteobacteria	o__Pseudomonadales	f__Moraxellaceae	g__Acinetobacter
OTU353	666	d__Bacteria	p__Actinobacteria	c__Actinobacteria	o__Micrococcales	f__Micrococcaceae	g__Nesterenkonia
OTU354	625	d__Bacteria	p__Firmicutes	c__Bacilli	o__Lactobacillales	f__Enterococcaceae	g__Enterococcus
OTU363	120	d__Bacteria	p__Firmicutes	c__Clostridia	o__Clostridiales	f__Lachnospiraceae	g__Oribacterium
OTU372	552	d__Bacteria	p__Proteobacteria	c__Gammaproteobacteria	o__Oceanospirillales	f__Halomonadaceae	g__Halomonas
OTU374	699	d__Bacteria	p__Proteobacteria	c__Gammaproteobacteria	o__Betaproteobacteriales	f__Burkholderiaceae	g__Ralstonia
OTU375	680	d__Bacteria	p__Proteobacteria	c__Gammaproteobacteria	o__Betaproteobacteriales	f__Burkholderiaceae	g__Curvibacter
OTU378	75	d__Bacteria	p__Firmicutes	c__Clostridia	o__Clostridiales	f__Lachnospiraceae	g__uncultured
OTU380	73	d__Bacteria	p__Firmicutes	c__Clostridia	o__Clostridiales	f__Family XIII	g__[Eubacterium] nodatum group
OTU383	892	d__Bacteria	p__Proteobacteria	c__Gammaproteobacteria	o__Betaproteobacteriales	f__Burkholderiaceae	g__Ralstonia
OTU386	479	d__Bacteria	p__Proteobacteria	c__Alphaproteobacteria	o__Rhodospirillales	f__Rhodopirillaceae	g__Defluviicoccus
OTU387	642	d__Bacteria	p__Proteobacteria	c__Alphaproteobacteria	o__Sneathiellales	f__Sneathiellaceae	g__Taonella
OTU407	717	d__Bacteria	p__Proteobacteria	c__Gammaproteobacteria	o__Betaproteobacteriales	f__Burkholderiaceae	g__Ralstonia
OTU409	711	d__Bacteria	p__Proteobacteria	c__Gammaproteobacteria	o__Betaproteobacteriales	f__Burkholderiaceae	g__Ralstonia
OTU410	553	d__Bacteria	p__Proteobacteria	c__Gammaproteobacteria	o__Pseudomonadales	f__Moraxellaceae	g__Acinetobacter
OTU412	685	d__Bacteria	p__Proteobacteria	c__Gammaproteobacteria	o__Betaproteobacteriales	f__Burkholderiaceae	g__Ralstonia
OTU420	537	d__Bacteria	p__Proteobacteria	c__Gammaproteobacteria	o__Betaproteobacteriales	f__Burkholderiaceae	g__Cupriavidus
OTU429	467	d__Bacteria	p__Proteobacteria	c__Gammaproteobacteria	o__Ectothiorhodospirales	f__Ectothiorhodospiraceae	g__Thioalkalivibrio
OTU435	710	d__Bacteria	p__Proteobacteria	c__Alphaproteobacteria	o__Rhizobiales	f__Rhizobiaceae	g__Mesorhizobium
OTU438	722	d__Bacteria	p__Proteobacteria	c__Alphaproteobacteria	o__Rhizobiales	f__Rhizobiaceae	g__Mesorhizobium
OTU439	518	d__Bacteria	p__Proteobacteria	c__Gammaproteobacteria	o__Betaproteobacteriales	f__Burkholderiaceae	g__Ralstonia
OTU451	616	d__Bacteria	p__Proteobacteria	c__Gammaproteobacteria	o__Betaproteobacteriales	f__Burkholderiaceae	g__Ralstonia
OTU455	472	d__Bacteria	p__Actinobacteria	c__Actinobacteria	o__Micrococcales	f__Micrococcaceae	g__Nesterenkonia
OTU457	267	d__Bacteria	p__Actinobacteria	c__Actinobacteria	o__Actinomycetales	f__Actinomycetaceae	g__Actinomyces
OTU460	428	d__Bacteria	p__Proteobacteria	c__Alphaproteobacteria	o__Rhizobiales	f__Beijerinckiaceae	g__Bosea
OTU469	437	d__Bacteria	p__Proteobacteria	c__Gammaproteobacteria	o__Pseudomonadales	f__Moraxellaceae	g__Acinetobacter
OTU470	607	d__Bacteria	p__Proteobacteria	c__Alphaproteobacteria	o__Rhizobiales	f__Xanthobacteraceae	g__Bradyrhizobium
OTU477	71	d__Bacteria	p__Firmicutes	c__Bacilli	o__Lactobacillales	f__Streptococcaceae	g__Streptococcus
OTU478	170	d__Bacteria	p__Firmicutes	c__Bacilli	o__Lactobacillales	f__Streptococcaceae	g__Streptococcus
OTU483	366	d__Bacteria	p__Proteobacteria	c__Gammaproteobacteria	o__Enterobacteriales	f__Enterobacteriaceae	g__Escherichia-Shigella
OTU486	732	d__Bacteria	p__Proteobacteria	c__Alphaproteobacteria	o__Rhizobiales	f__Rhizobiaceae	g__Mesorhizobium
OTU508	474	d__Bacteria	p__Proteobacteria	c__Alphaproteobacteria	o__Rhizobiales	f__Xanthobacteraceae	g__Pseudolabrys
OTU520	405	d__Bacteria	p__Proteobacteria	c__Alphaproteobacteria	o__Rhizobiales	f__Rhizobiaceae	g__Mesorhizobium
OTU529	400	d__Bacteria	p__Proteobacteria	c__Gammaproteobacteria	o__Betaproteobacteriales	f__Burkholderiaceae	g__Acidovorax
OTU543	414	d__Bacteria	p__Bacteroidetes	c__Bacteroidia	o__Bacteroidales	f__Bacteroidaceae	g__Bacteroides
OTU545	28	d__Bacteria	p__Actinobacteria	c__Actinobacteria	o__Micrococcales	f__Micrococcaceae	g__Rothia
OTU546	23	d__Bacteria	p__Firmicutes	c__Bacilli	o__Lactobacillales	f__Carnobacteriaceae	g__Granulicatella
OTU549	443	d__Bacteria	p__Proteobacteria	c__Alphaproteobacteria	o__Rhizobiales	f__Xanthobacteraceae	g__Bradyrhizobium
OTU558	316	d__Bacteria	p__Proteobacteria	c__Alphaproteobacteria	o__Caulobacterales	f__Caulobacteraceae	g__Brevundimonas
OTU560	400	d__Bacteria	p__Proteobacteria	c__Alphaproteobacteria	o__Rhizobiales	f__Xanthobacteraceae	g__Pseudolabrys
OTU563	357	d__Bacteria	p__Proteobacteria	c__Gammaproteobacteria	o__Betaproteobacteriales	f__Burkholderiaceae	g__Burkholderia-Caballeronia-Paraburkholderia
OTU569	334	d__Bacteria	p__Proteobacteria	c__Gammaproteobacteria	o__Betaproteobacteriales	f__Burkholderiaceae	g__Acidovorax
OTU571	26	d__Bacteria	p__Actinobacteria	c__Actinobacteria	o__Micrococcales	f__Micrococcaceae	g__Rothia
OTU576	508	d__Bacteria	p__Proteobacteria	c__Gammaproteobacteria	o__Betaproteobacteriales	f__Burkholderiaceae	g__Variovorax
OTU580	28	d__Bacteria	p__Firmicutes	c__Bacilli	o__Lactobacillales	f__Streptococcaceae	g__Streptococcus
OTU584	323	d__Bacteria	p__Fusobacteria	c__Fusobacteriia	o__Fusobacteriales	f__Fusobacteriaceae	g__Fusobacterium
OTU591	299	d__Bacteria	p__Actinobacteria	c__Actinobacteria	o__Micrococcales	f__Micrococcaceae	g__Nesterenkonia
OTU606	322	d__Bacteria	p__Epsilonbacteraeota	c__Campylobacteria	o__Campylobacterales	f__Helicobacteraceae	g__Helicobacter
OTU607	27	d__Bacteria	p__Firmicutes	c__Bacilli	o__Lactobacillales	f__Streptococcaceae	g__Streptococcus
OTU610	371	d__Bacteria	p__Proteobacteria	c__Alphaproteobacteria	o__Rhizobiales	f__Labraceae	g__Labrys
OTU622	17	d__Bacteria	p__Firmicutes	c__Clostridia	o__Clostridiales	f__Lachnospiraceae	g__Oribacterium
OTU629	260	d__Bacteria	p__Actinobacteria	c__Actinobacteria	o__Micrococcales	f__Micrococcaceae	g__Nesterenkonia
OTU635	312	d__Bacteria	p__Proteobacteria	c__Alphaproteobacteria	o__Rhizobiales	f__Labraceae	g__Labrys
OTU643	41	d__Bacteria	p__Proteobacteria	c__Gammaproteobacteria	o__Pasteurellales	f__Pasteurellaceae	g__Aggregatibacter
OTU656	192	d__Bacteria	p__Proteobacteria	c__Gammaproteobacteria	o__Competibacterales	f__Competibacteraceae	g__Candidatus Competibacter
OTU657	296	d__Bacteria	p__Proteobacteria	c__Alphaproteobacteria	o__Rhizobiales	f__Rhizobiaceae	g__Mesorhizobium
OTU659	355	d__Bacteria	p__Proteobacteria	c__Alphaproteobacteria	o__Rhizobiales	f__Rhizobiaceae	g__Mesorhizobium
OTU661	51	d__Bacteria	p__Firmicutes	c__Negativicutes	o__Selenomonadales	f__Veillonellaceae	g__Dialister
OTU686	255	d__Bacteria	p__Proteobacteria	c__Gammaproteobacteria	o__Oceanospirillales	f__Halomonadaceae	g__Halomonas
OTU692	33	d__Bacteria	p__Firmicutes	c__Clostridia	o__Clostridiales	f__Lachnospiraceae	g__Oribacterium
OTU701	369	d__Bacteria	p__Proteobacteria	c__Alphaproteobacteria	o__Rhizobiales	f__Rhizobiaceae	g__Mesorhizobium
OTU702	21	d__Bacteria	p__Firmicutes	c__Bacilli	o__Lactobacillales	f__Streptococcaceae	g__Streptococcus
OTU704	250	d__Bacteria	p__Proteobacteria	c__Gammaproteobacteria	o__Betaproteobacteriales	f__Burkholderiaceae	g__Acidovorax
OTU707	275	d__Bacteria	p__Proteobacteria	c__Alphaproteobacteria	o__Rhizobiales	f__Xanthobacteraceae	g__Pseudolabrys
OTU708	302	d__Bacteria	p__Proteobacteria	c__Alphaproteobacteria	o__Rhizobiales	f__Labraceae	g__Labrys
OTU717	205	d__Bacteria	p__Proteobacteria	c__Gammaproteobacteria	o__Enterobacteriales	f__Enterobacteriaceae	g__Escherichia-Shigella
OTU739	245	d__Bacteria	p__Proteobacteria	c__Alphaproteobacteria	o__Rhizobiales	f__Xanthobacteraceae	g__Bradyrhizobium
OTU747	321	d__Bacteria	p__Proteobacteria	c__Gammaproteobacteria	o__Betaproteobacteriales	f__Burkholderiaceae	g__Ralstonia
OTU748	276	d__Bacteria	p__Proteobacteria	c__Alphaproteobacteria	o__Rhizobiales	f__Xanthobacteraceae	g__Pseudolabrys
OTU749	21	d__Bacteria	p__Firmicutes	c__Bacilli	o__Lactobacillales	f__Streptococcaceae	g__Streptococcus
OTU751	41	d__Bacteria	p__Firmicutes	c__Bacilli	o__Lactobacillales	f__Streptococcaceae	g__Streptococcus
OTU753	251	d__Bacteria	p__Proteobacteria	c__Alphaproteobacteria	o__Rhizobiales	f__Xanthobacteraceae	g__Pseudolabrys
OTU773	223	d__Bacteria	p__Proteobacteria	c__Alphaproteobacteria	o__Rhizobiales	f__Labraceae	g__Labrys
OTU774	252	d__Bacteria	p__Proteobacteria	c__Gammaproteobacteria	o__Betaproteobacteriales	f__Burkholderiaceae	g__Ralstonia
OTU775	307	d__Bacteria	p__Proteobacteria	c__Alphaproteobacteria	o__Rhizobiales	f__Rhizobiaceae	g__Mesorhizobium
OTU776	17	d__Bacteria	p__Firmicutes	c__Bacilli	o__Lactobacillales	f__Streptococcaceae	g__Streptococcus
OTU777	197	d__Bacteria	p__Firmicutes	c__Bacilli	o__Lactobacillales	f__Lactobacillaceae	g__Lactobacillus
OTU784	280	d__Bacteria	p__Proteobacteria	c__Gammaproteobacteria	o__Betaproteobacteriales	f__Burkholderiaceae	g__Variovorax
OTU786	217	d__Bacteria	p__Proteobacteria	c__Alphaproteobacteria	o__Rhizobiales	f__Labraceae	g__Labrys
OTU787	212	d__Bacteria	p__Actinobacteria	c__Actinobacteria	o__Corynebacteriales	f__Dietziaceae	g__Dietzia
OTU790	219	d__Bacteria	p__Proteobacteria	c__Gammaproteobacteria	o__Thiotrichales	f__Thiotrichaceae	g__Thiothrix
OTU795	88	d__Bacteria	p__Proteobacteria	c__Alphaproteobacteria	o__Rhodospirillales	f__Rhodopirillaceae	g__Defluviicoccus
OTU798	226	d__Bacteria	p__Firmicutes	c__Clostridia	o__Clostridiales	f__Lachnospiraceae	g__Lachnoclostridium
OTU799	243	d__Bacteria	p__Proteobacteria	c__Gammaproteobacteria	o__Betaproteobacteriales	f__Burkholderiaceae	g__Ralstonia
OTU801	218	d__Bacteria	p__Proteobacteria	c__Alphaproteobacteria	o__Rhizobiales	f__Labraceae	g__Labrys
OTU808	195	d__Bacteria	p__Proteobacteria	c__Alphaproteobacteria	o__Caulobacterales	f__Caulobacteraceae	g__uncultured
OTU827	178	d__Bacteria	p__Actinobacteria	c__Actinobacteria	o__Micrococcales	f__Micrococcaceae	g__Nesterenkonia
OTU830	317	d__Bacteria	p__Proteobacteria	c__Alphaproteobacteria	o__Rhizobiales	f__Rhizobiaceae	g__Mesorhizobium
OTU832	138	d__Bacteria	p__Proteobacteria	c__Gammaproteobacteria	o__Competibacterales	f__Competibacteraceae	g__Candidatus Competibacter
OTU833	227	d__Bacteria	p__Proteobacteria	c__Gammaproteobacteria	o__Betaproteobacteriales	f__Burkholderiaceae	g__Ralstonia
OTU837	149	d__Bacteria	p__Proteobacteria	c__Alphaproteobacteria	o__Rhizobiales	f__Rhizobiaceae	g__Aliihoeflea
OTU857	222	d__Bacteria	p__Proteobacteria	c__Alphaproteobacteria	o__Rhizobiales	f__Labraceae	g__Labrys
OTU858	172	d__Bacteria	p__Proteobacteria	c__Gammaproteobacteria	o__Betaproteobacteriales	f__Burkholderiaceae	g__Cupriavidus
OTU882	266	d__Bacteria	p__Proteobacteria	c__Alphaproteobacteria	o__Rhizobiales	f__Rhizobiaceae	g__Mesorhizobium
OTU909	190	d__Bacteria	p__Proteobacteria	c__Alphaproteobacteria	o__Rhodospirillales	f__Rhodopirillaceae	g__Defluviicoccus
OTU914	21	d__Bacteria	p__Firmicutes	c__Bacilli	o__Lactobacillales	f__Streptococcaceae	g__Streptococcus
OTU930	78	d__Bacteria	p__Proteobacteria	c__Gammaproteobacteria	o__Betaproteobacteriales	f__Burkholderiaceae	g__Curvibacter
OTU933	34	d__Bacteria	p__Firmicutes	c__Bacilli	o__Lactobacillales	f__Streptococcaceae	g__Streptococcus
OTU939	131	d__Bacteria	p__Proteobacteria	c__Alphaproteobacteria	o__Rhizobiales	f__Beijerinckiaceae	g__Methylobacterium
OTU948	121	d__Bacteria	p__Proteobacteria	c__Gammaproteobacteria	o__Betaproteobacteriales	f__Rhodocyclaceae	g__Thauera
OTU949	162	d__Bacteria	p__Proteobacteria	c__Alphaproteobacteria	o__Rhizobiales	f__Xanthobacteraceae	g__Bradyrhizobium
OTU959	151	d__Bacteria	p__Proteobacteria	c__Gammaproteobacteria	o__Betaproteobacteriales	f__Burkholderiaceae	g__Ralstonia
OTU963	125	d__Bacteria	p__Firmicutes	c__Bacilli	o__Bacillales	f__Sporolactobacillaceae	g__Alkalicoccus
OTU967	123	d__Bacteria	p__Proteobacteria	c__Gammaproteobacteria	o__Pseudomonadales	f__Moraxellaceae	g__Acinetobacter
OTU975	134	d__Bacteria	p__Proteobacteria	c__Gammaproteobacteria	o__Betaproteobacteriales	f__Burkholderiaceae	g__Undibacterium
OTU1004	177	d__Bacteria	p__Proteobacteria	c__Gammaproteobacteria	o__Betaproteobacteriales	f__Burkholderiaceae	g__Ralstonia
OTU1010	102	d__Bacteria	p__Proteobacteria	c__Gammaproteobacteria	o__Oceanospirillales	f__Halomonadaceae	g__Halomonas
OTU1023	148	d__Bacteria	p__Proteobacteria	c__Alphaproteobacteria	o__Rhizobiales	f__Xanthobacteraceae	g__Bradyrhizobium
OTU1030	37	d__Bacteria	p__Firmicutes	c__Bacilli	o__Lactobacillales	f__Streptococcaceae	g__Streptococcus
OTU1044	133	d__Bacteria	p__Proteobacteria	c__Gammaproteobacteria	o__Betaproteobacteriales	f__Burkholderiaceae	g__Ralstonia
OTU1067	173	d__Bacteria	p__Proteobacteria	c__Gammaproteobacteria	o__Betaproteobacteriales	f__Burkholderiaceae	g__Ralstonia
OTU1079	114	d__Bacteria	p__Fusobacteria	c__Fusobacteriia	o__Fusobacteriales	f__Fusobacteriaceae	g__Fusobacterium
OTU1082	33	d__Bacteria	p__Firmicutes	c__Negativicutes	o__Selenomonadales	f__Veillonellaceae	g__Selenomonas 3
OTU1084	146	d__Bacteria	p__Proteobacteria	c__Gammaproteobacteria	o__Betaproteobacteriales	f__Burkholderiaceae	g__Ralstonia
OTU1102	79	d__Bacteria	p__Proteobacteria	c__Alphaproteobacteria	o__Sphingomonadales	f__Sphingomonadaceae	g__Sphingomonas
OTU1113	35	d__Bacteria	p__Proteobacteria	c__Gammaproteobacteria	o__Pasteurellales	f__Pasteurellaceae	g__Actinobacillus
OTU1121	137	d__Bacteria	p__Proteobacteria	c__Alphaproteobacteria	o__Rhizobiales	f__Xanthobacteraceae	g__Pseudolabrys
OTU1133	86	d__Bacteria	p__Proteobacteria	c__Gammaproteobacteria	o__Competibacterales	f__Competibacteraceae	g__Candidatus Competibacter
OTU1136	120	d__Bacteria	p__Proteobacteria	c__Alphaproteobacteria	o__Rhizobiales	f__Labraceae	g__Labrys
OTU1139	107	d__Bacteria	p__Proteobacteria	c__Alphaproteobacteria	o__Caulobacterales	f__Caulobacteraceae	g__Brevundimonas
OTU1173	140	d__Bacteria	p__Epsilonbacteraeota	c__Campylobacteria	o__Campylobacterales	f__Helicobacteraceae	g__Helicobacter
OTU1187	112	d__Bacteria	p__Proteobacteria	c__Gammaproteobacteria	o__Betaproteobacteriales	f__Burkholderiaceae	g__Ralstonia
OTU1196	87	d__Bacteria	p__Proteobacteria	c__Alphaproteobacteria	o__Rhizobiales	f__Rhizobiaceae	g__Mesorhizobium
OTU1228	29	d__Bacteria	p__Firmicutes	c__Bacilli	o__Lactobacillales	f__Streptococcaceae	g__Streptococcus
OTU1247	115	d__Bacteria	p__Proteobacteria	c__Gammaproteobacteria	o__Betaproteobacteriales	f__Burkholderiaceae	g__Ralstonia
OTU1269	92	d__Bacteria	p__Proteobacteria	c__Gammaproteobacteria	o__Betaproteobacteriales	f__Burkholderiaceae	g__Ralstonia
OTU1301	69	d__Bacteria	p__Proteobacteria	c__Gammaproteobacteria	o__Competibacterales	f__Competibacteraceae	g__Candidatus Competibacter
OTU1304	78	d__Bacteria	p__Proteobacteria	c__Gammaproteobacteria	o__Betaproteobacteriales	f__Burkholderiaceae	g__Undibacterium
OTU1306	21	d__Bacteria	p__Firmicutes	c__Bacilli	o__Lactobacillales	f__Streptococcaceae	g__Streptococcus
OTU1324	81	d__Bacteria	p__Bacteroidetes	c__Bacteroidia	o__Chitinophagales	f__Chitinophagaceae	g__Hydrobacter
OTU1328	96	d__Bacteria	p__Proteobacteria	c__Gammaproteobacteria	o__Salinisphaerales	f__Solimonadaceae	g__uncultured
OTU1336	82	d__Bacteria	p__Proteobacteria	c__Alphaproteobacteria	o__Rhizobiales	f__Rhizobiaceae	g__Allorhizobium-Neorhizobium-Pararhizobium-Rhizobium
OTU1339	91	d__Bacteria	p__Proteobacteria	c__Gammaproteobacteria	o__Betaproteobacteriales	f__Burkholderiaceae	g__Ralstonia
OTU1378	22	d__Bacteria	p__Firmicutes	c__Bacilli	o__Lactobacillales	f__Streptococcaceae	g__Streptococcus
OTU1407	72	d__Bacteria	p__Proteobacteria	c__Alphaproteobacteria	o__Caulobacterales	f__Caulobacteraceae	g__Phenylobacterium
OTU1417	62	d__Bacteria	p__Proteobacteria	c__Gammaproteobacteria	o__Betaproteobacteriales	f__Burkholderiaceae	g__Acidovorax
OTU1448	106	d__Bacteria	p__Proteobacteria	c__Gammaproteobacteria	o__Betaproteobacteriales	f__Burkholderiaceae	g__Variovorax
OTU1474	98	d__Bacteria	p__Proteobacteria	c__Alphaproteobacteria	o__Rhizobiales	f__Xanthobacteraceae	g__uncultured
OTU1483	68	d__Bacteria	p__Proteobacteria	c__Gammaproteobacteria	o__Betaproteobacteriales	f__Burkholderiaceae	g__Ralstonia
OTU1520	67	d__Bacteria	p__Proteobacteria	c__Gammaproteobacteria	o__Betaproteobacteriales	f__Burkholderiaceae	g__Ralstonia
OTU1539	72	d__Bacteria	p__Proteobacteria	c__Gammaproteobacteria	o__Betaproteobacteriales	f__Burkholderiaceae	g__Ralstonia
OTU1596	82	d__Bacteria	p__Proteobacteria	c__Gammaproteobacteria	o__Betaproteobacteriales	f__Burkholderiaceae	g__Ralstonia
OTU1610	58	d__Bacteria	p__Proteobacteria	c__Gammaproteobacteria	o__Competibacterales	f__Competibacteraceae	g__Candidatus Competibacter
OTU1618	46	d__Bacteria	p__Bacteroidetes	c__Bacteroidia	o__Chitinophagales	f__Chitinophagaceae	g__Hydrobacter
OTU1626	64	d__Bacteria	p__Proteobacteria	c__Alphaproteobacteria	o__Rhizobiales	f__Labraceae	g__Labrys
OTU1669	53	d__Bacteria	p__Proteobacteria	c__Gammaproteobacteria	o__Betaproteobacteriales	f__Burkholderiaceae	g__Comamonas
OTU1694	53	d__Bacteria	p__Proteobacteria	c__Gammaproteobacteria	o__Pseudomonadales	f__Pseudomonadaceae	g__Pseudomonas
OTU1706	41	d__Bacteria	p__Nitrospirae	c__Nitrospira	o__Nitrospirales	f__Nitrospiraceae	g__Nitrospira
OTU1741	60	d__Bacteria	p__Proteobacteria	c__Gammaproteobacteria	o__Betaproteobacteriales	f__Burkholderiaceae	g__Ralstonia
OTU1796	28	d__Bacteria	p__Proteobacteria	c__Alphaproteobacteria	o__Rhizobiales	f__Devosiaceae	g__Pelagibacterium
OTU1803	68	d__Bacteria	p__Proteobacteria	c__Alphaproteobacteria	o__Rhizobiales	f__Rhizobiaceae	g__Mesorhizobium
OTU1990	32	d__Bacteria	p__Actinobacteria	c__Actinobacteria	o__Micrococcales	f__Microbacteriaceae	g__Microcella
OTU2011	42	d__Bacteria	p__Proteobacteria	c__Gammaproteobacteria	o__Betaproteobacteriales	f__Burkholderiaceae	g__Variovorax
OTU2071	54	d__Bacteria	p__Proteobacteria	c__Gammaproteobacteria	o__Betaproteobacteriales	f__Burkholderiaceae	g__Variovorax
OTU2236	54	d__Bacteria	p__Proteobacteria	c__Gammaproteobacteria	o__Betaproteobacteriales	f__Burkholderiaceae	g__Variovorax
OTU2258	62	d__Bacteria	p__Proteobacteria	c__Gammaproteobacteria	o__Betaproteobacteriales	f__Burkholderiaceae
OTU2296	37	d__Bacteria	p__Proteobacteria	c__Alphaproteobacteria	o__Rhizobiales	f__Xanthobacteraceae	g__Pseudolabrys
OTU2313	28	d__Bacteria	p__Bacteroidetes	c__Bacteroidia	o__Chitinophagales	f__Chitinophagaceae	g__Terrimonas
OTU2432	32	d__Bacteria	p__Proteobacteria	c__Gammaproteobacteria	o__Betaproteobacteriales	f__Burkholderiaceae	g__Diaphorobacter
OTU2437	31	d__Bacteria	p__Proteobacteria	c__Gammaproteobacteria	o__Betaproteobacteriales	f__Burkholderiaceae	g__Variovorax
OTU2484	30	d__Bacteria	p__Bacteroidetes	c__Bacteroidia	o__Chitinophagales	f__Chitinophagaceae	g__Hydrobacter
OTU2525	22	d__Bacteria	p__Proteobacteria	c__Alphaproteobacteria	o__Rhizobiales	f__Rhizobiaceae	g__Shinella
OTU2602	23	d__Bacteria	p__Firmicutes	c__Bacilli	o__Bacillales	f__Sporolactobacillaceae	g__Alkalicoccus
OTU2635	41	d__Bacteria	p__Proteobacteria	c__Gammaproteobacteria	o__Betaproteobacteriales	f__Burkholderiaceae	g__Ralstonia
OTU2670	26	d__Bacteria	p__Proteobacteria	c__Gammaproteobacteria	o__Betaproteobacteriales	f__Burkholderiaceae	g__Cupriavidus
OTU2966	24	d__Bacteria	p__Proteobacteria	c__Alphaproteobacteria	o__Rhizobiales	f__Labraceae	g__Labrys
OTU3309	21	d__Bacteria	p__Proteobacteria	c__Gammaproteobacteria	o__Betaproteobacteriales	f__Burkholderiaceae	g__Acidovorax
OTU3614	14	d__Bacteria	p__Proteobacteria	c__Gammaproteobacteria	o__Betaproteobacteriales	f__Burkholderiaceae	g__Acidovorax
